# Supplementary material for: Comparative genomic analysis of Proteus spp. isolated from tree shrews indicated unexpectedly high genetic diversity
Source: PLoS One. 2020 Feb 21;15(2):e0229125. doi: 10.1371/journal.pone.0229125 (PMC7034874; doi:10.1371/journal.pone.0229125)
Supplement: S1 Table — (XLS) [file pone.0229125.s001.xls]

## Sheet: Sheet1
Strain name	ICEs name	Isolation place	Isolation source	Isolation year	Accession number
Proteus mirabilis	ICEPmiChn1	China	Chicken	2013	KT962845
Proteus mirabilis JN7	ICEPmiChn2	China	-	-	KY437726
Proteus mirabilis JN28	ICEPmiChn3	China	-	-	KY437727
Proteus mirabilis JN14	ICEPmiChn4	China	-	-	KY437728
Proteus mirabilis MD20140901	ICEPmiCHN901	China	Human stool	2014	KX243408
Proteus mirabilis MD20140902	ICEPmiCHN902	China	Human stool	2014	KX243409
Proteus mirabilis MD20140903	ICEPmiCHN903	China	Human stool	2014	KX243410
Proteus mirabilis MD20140904	ICEPmiCHN904	China	Human stool	2014	KX243411
Proteus mirabilis MD20140905	ICEPmiCHN905	China	Human stool	2014	KX243412
Proteus mirabilis 08MAS1586	ICEPmiCHN1586	China	Food	2008	KX243404
Proteus mirabilis TJ1809	ICEPmiCHN1809	China	Human stool	2013	KX243413
Proteus mirabilis 09MAS2407	ICEPmiCHN2407	China	Human stool	2009	KX243405
Proteus mirabilis 09MAS2410	ICEPmiCHN2410	China	Human stool	2009	KX243406
Proteus mirabilis 09MAS2416	ICEPmiCHN2416	China	Human stool	2009	KX243407
Proteus mirabilis TJ3237	ICEPmiCHN3237	China	Human stool	2013	KX243414
Proteus mirabilis TJ3300	ICEPmiCHN3300	China	Human stool	2013	KX243415
Proteus mirabilis TJ3335	ICEPmiCHN3335	China	Human stool	2013	KX243416
Proteus mirabilis HI4320	ICEPmiUSA1	USA	-	1986	AM942759
