# Supplementary material for: Comparative genomic analysis of Proteus spp. isolated from tree shrews indicated unexpectedly high genetic diversity
Source: PLoS One. 2020 Feb 21;15(2):e0229125. doi: 10.1371/journal.pone.0229125 (PMC7034874; doi:10.1371/journal.pone.0229125)
Supplement: S2 Table — (XLS) [file pone.0229125.s002.xls]

## Sheet: Sheet1
Organism/Name	Strain	CladeID	BioSample	BioProject	Assembly	Size (Mb)	GC%	Source	Diseases	Country
Proteus mirabilis HI4320	HI4320	19653	SAMEA1705945	PRJNA12624	GCA_000069965.1	4.0999	38.88	Human	Urinary tract infection	Unknown
Proteus mirabilis	FDAARGOS_81	19653	SAMN02934536	PRJNA231221	GCA_000783575.2	4.07731	38.8	Human	Urinary tract infection	USA
Proteus mirabilis	FDAARGOS_80	19653	SAMN02934535	PRJNA231221	GCA_000783595.2	4.04423	38.84	Human	Abscess	USA
Proteus mirabilis	FDAARGOS_67	19653	SAMN02934516	PRJNA231221	GCA_000783875.2	3.95547	38.8	Human	Head Wound	USA
Proteus mirabilis	FDAARGOS_60	19653	SAMN02934509	PRJNA231221	GCA_000784015.2	4.10557	38.9	Human	Cellulitis	USA
Proteus mirabilis	CYPM1	19653	SAMN03968924	PRJNA292344	GCA_001281545.1	3.793	38.8	Human	Urinary tract infection	Taiwan
Proteus mirabilis	CYPV1	19653	SAMN03968923	PRJNA292343	GCA_001281565.1	3.79498	38.8	Human	Unknown	Taiwan
Proteus mirabilis	AOUC-001	19653	SAMN04849770	PRJNA318385	GCA_001640985.1	4.27243	39.4	Human	Bloodstream infection	Italy
Proteus mirabilis	AR_0059	19653	SAMN04014900	PRJNA292904	GCA_002055685.1	4.19102	38.9	Unknown	Unknown	Unknown
Proteus mirabilis	AR_0159	19653	SAMN04015000	PRJNA292902	GCA_002180115.1	4.21698	39.47	Unknown	Unknown	Unknown
Proteus mirabilis	AR_0155	19653	SAMN04014996	PRJNA292902	GCA_002180235.1	4.58718	39.69	Unknown	Unknown	Unknown
Proteus mirabilis	AR_0156	19653	SAMN04014997	PRJNA292902	GCA_002197405.1	4.44047	39.46	Unknown	Unknown	Unknown
Proteus mirabilis	T21	19653	SAMN05715221	PRJNA340922	GCA_002310875.1	4.28659	39.71	Human	Ventilator-associated pneumonia	China
Proteus mirabilis	T18	19653	SAMN05715220	PRJNA340922	GCA_002310895.1	4.19046	39.31	Human	Urinary tract infection	China
Proteus mirabilis	BC11-24	19653	SAMN08450188	PRJNA432494	GCA_002944495.1	4.02116	38.8	Pig	Diarrheic piglet	China
Proteus mirabilis	GN2	19653	SAMN08463802	PRJNA432858	GCA_002945235.1	4.01264	38.7	Human	Urinary tract infection	China
Proteus mirabilis	AR379	19653	SAMN07291522	PRJNA316321	GCA_003073935.1	4.23804	39.1	Unknown	Unknown	Unknown
Proteus mirabilis	AR_0029	19653	SAMN04014870	PRJNA292901	GCA_003204115.1	3.99012	38.81	Unknown	Unknown	Unknown
Proteus mirabilis	K670	19653	SAMN08798946	PRJNA445794	GCA_003030945.1	3.93563	38.7	Human	Urinary tract infection	Poland
Proteus mirabilis	CCUG 70746	19653	SAMN07602702	PRJNA401330	GCA_003194305.1	4.10164	39.31	Human	Feces	Sweden
Proteus mirabilis ATCC 29906	ATCC 29906	19653	SAMN00001486	PRJNA31523	GCA_000160755.1	4.0271	38.7	Human	Urinary tract infection	Unknown
Proteus mirabilis WGLW6	WGLW6	19653	SAMN02463961	PRJNA169468	GCA_000297815.1	4.10189	39.2	Human	Feces	Unknown
Proteus mirabilis WGLW4	WGLW4	19653	SAMN02463960	PRJNA169467	GCA_000297835.1	3.96048	38.8	Human	Urinary tract infection	Unknown
Proteus mirabilis C05028	C05028	19653	SAMN02470975	PRJNA178083	GCA_000313255.1	3.81762	38.6	Human	Stool from a patient with diarrhea	China
Proteus mirabilis	ATCC 7002	19653	SAMN02870743	PRJNA244573	GCA_000755485.1	3.99401	38.8	Unknown	Unknown	Unknown
Proteus mirabilis	GED7834	19653	SAMN03948578	PRJNA272095	GCA_001553525.1	3.89926	38.7	Human	Vagina	Unknown
Proteus mirabilis	C02011	19653	SAMN03418023	PRJNA278352	GCA_001604705.1	3.80662	38.5	Human	Vomit of a patient	China
Proteus mirabilis	PM187	19653	SAMN07376756	PRJNA395387	GCA_002265355.1	4.00328	38.7	Human	Unknown	USA
Proteus mirabilis	LBUEL-H11	19653	SAMN09222159	PRJNA471902	GCA_003171695.1	4.52584	39.3	Human	Respiratory tract infections	Brazil
Proteus mirabilis PR03	PR03	19653	SAMN02469777	PRJNA185396	GCA_000372565.1	3.84761	38.6	Human	Septicemia	Malaysia
Proteus mirabilis	Pm-Oxa48	19653	SAMN03140307	PRJNA264732	GCA_000770765.1	4.13721	39.1	Human	Urinary tract infection	Gaza Strip
Proteus mirabilis	FDAARGOS_85	19653	SAMN02934539	PRJNA231221	GCA_000783465.2	3.94502	38.7	Human	Urinary tract infection	USA
Proteus mirabilis	25933 GTA	19653	SAMN03437553	PRJNA254477	GCA_000972665.1	4.01998	38.7	Ground Beef	-	Canada
Proteus mirabilis	1230_SSON	19653	SAMN03197195	PRJNA267549	GCA_001062385.1	3.92369	38.7	Human	Unknown	USA
Proteus mirabilis	672_PMIR	19653	SAMN03197875	PRJNA267549	GCA_001066855.1	3.93186	38.8	Human	Unknown	USA
Proteus mirabilis	NO-051/03	19653	SAMN03840807	PRJNA289042	GCA_001448445.1	4.19732	39.2	Human	Skin infection	Italy
Proteus mirabilis	PM593	19653	SAMN03154486	PRJNA266009	GCA_001462385.1	3.95435	38.9	Human	Abdominal Wound	Ireland
Proteus mirabilis	PM655	19653	SAMN03154481	PRJNA266008	GCA_001462475.1	4.05447	39.1	Human	Urinary tract infection	Ireland
Proteus mirabilis	50664164	19653	SAMN04158302	PRJNA295003	GCA_001463025.1	4.23884	39.3	Human	Urinary tract infection	Norway
Proteus mirabilis	GB08	19653	SAMN04395118	PRJNA308381	GCA_001617295.1	4.04796	38.9	Human	Urinary tract infection	China
Proteus mirabilis	GB11	19653	SAMN04395120	PRJNA308382	GCA_001617305.1	4.15167	38.7	Human	Urinary tract infection	China
Proteus mirabilis	M16	19653	SAMN04390157	PRJNA308262	GCA_001619795.1	3.90377	38.6	Ulu Slim Hot Spring	-	Malaysia
Proteus mirabilis	PM_125	19653	SAMN04901708	PRJNA319626	GCA_001653835.1	3.95547	38.8	Human	Urinary tract infection	Malaysia
Proteus mirabilis	PM_178	19653	SAMN04901710	PRJNA319626	GCA_001653845.1	3.96907	38.9	Human	Urinary tract infection	Malaysia
Proteus mirabilis	T1C	19653	SAMN05383975	PRJNA328901	GCA_001858185.1	4.06011	38.5	Human	Dentine caries	Malaysia
Proteus mirabilis	1091	19653	SAMN05513636	PRJNA337898	GCA_001867325.1	3.80064	39.4	Human	Blood culture	Belgium
Proteus mirabilis	FDAARGOS_284	19653	SAMN06173297	PRJNA231221	GCA_002206145.2	4.15556	38.1	Human	Unknown	USA
Proteus mirabilis	PM185	19653	SAMN07376741	PRJNA395387	GCA_002265385.1	3.96084	38.6	Human	Unknown	USA
Proteus mirabilis	UMB0315	19653	SAMN08193712	PRJNA316969	GCA_002861105.1	4.17426	38.9	Human	Urinary tract infection	USA
Proteus mirabilis	PmPHI	19653	SAMN08541515	PRJNA434210	GCA_003024745.1	4.01016	39.1	Human	Unknown	France
Proteus mirabilis	AR_0377	19653	SAMN07291520	PRJNA316321	GCA_003075585.1	4.42203	39.3	Unknown	Unknown	Unknown
Proteus mirabilis	MH13-009N	19653	SAMD00112926	PRJDB6655	GCA_003114895.1	4.11678	39.6	Human	Urinary tract infection	Viet Nam
Proteus mirabilis	TUM11567	19653	SAMD00115672	PRJDB6851	GCA_003175415.1	4.20711	38.9	Human	Unknown	Unknown
Proteus mirabilis	TUM11568	19653	SAMD00115673	PRJDB6851	GCA_003175435.1	4.08284	38.7	Human	Unknown	Unknown
Proteus mirabilis	TUM11569	19653	SAMD00115674	PRJDB6851	GCA_003175455.1	4.17159	38.7	Human	Unknown	Unknown
Proteus mirabilis	TUM11570	19653	SAMD00115675	PRJDB6851	GCA_003175475.1	4.25035	38.9	Human	Unknown	Unknown
Proteus mirabilis	TUM11571	19653	SAMD00115676	PRJDB6851	GCA_003175495.1	4.29738	38.9	Human	Unknown	Unknown
Proteus mirabilis	TUM4660	19653	SAMD00115707	PRJDB6851	GCA_003176495.1	4.00277	38.7	Human	Unknown	Unknown
Proteus mirabilis	11985-2-3	19653	SAMN09270740	PRJNA473071	GCA_003185705.1	3.962	38.7	Estuarine mud	-	United Kingdom
Proteus mirabilis	GER_MD10_1505_Pmi_049	19653	SAMN08519252	PRJNA433857	GCA_003322945.1	3.93003	38.8	Military dog fecal sample	-	Germany
Proteus mirabilis	1023322	19653	SAMN10252249	PRJNA497260	GCA_003687785.1	3.9458	39.7	Unknown	Unknown	USA
Proteus mirabilis	998368	19653	SAMN10252255	PRJNA497260	GCA_003688085.1	4.13235	39.2	Unknown	Unknown	Portugal
Proteus mirabilis	NCTC6197	19653	SAMEA4552894	PRJEB6403	GCA_900454995.1	3.97406	38.8	Dog	Stool	Unknown
Proteus mirabilis	NCTC60	19653	SAMEA4552892	PRJEB6403	GCA_900455025.1	3.88809	38.6	Human	Unknown	Unknown
Proteus mirabilis	NCTC12446	19653	SAMEA104338381	PRJEB6403	GCA_900455045.1	4.12867	38.8	Human	Blood culture	United Kingdom
Proteus mirabilis	NCTC13376	19653	SAMEA3505363	PRJEB6403	GCA_900455195.1	3.94357	38.7	Unknown	Unknown	Unknown
Proteus mirabilis	1114_PMIR	19653	SAMN03197068	PRJNA267549	GCA_001060285.1	3.95664	38.7	Human	Unknown	USA
Proteus mirabilis	1134_PMIR	19653	SAMN03197088	PRJNA267549	GCA_001060325.1	4.00737	38.7	Human	Unknown	USA
Proteus mirabilis	1150_PMIR	19653	SAMN03197106	PRJNA267549	GCA_001060355.1	3.99693	38.7	Human	Unknown	USA
Proteus mirabilis	127_PMIR	19653	SAMN03197238	PRJNA267549	GCA_001060765.1	3.86793	38.6	Human	Unknown	USA
Proteus mirabilis	1293_PMIR	19653	SAMN03197265	PRJNA267549	GCA_001060835.1	3.84661	38.4	Human	Unknown	USA
Proteus mirabilis	1326_PMIR	19653	SAMN03197306	PRJNA267549	GCA_001061595.1	3.93472	38.8	Human	Unknown	USA
Proteus mirabilis	1166_PMIR	19653	SAMN03197123	PRJNA267549	GCA_001062135.1	3.85559	38.4	Human	Unknown	USA
Proteus mirabilis	1313_PMIR	19653	SAMN03197290	PRJNA267549	GCA_001062655.1	3.85306	38.4	Human	Unknown	USA
Proteus mirabilis	1330_PMIR	19653	SAMN03197311	PRJNA267549	GCA_001062745.1	3.95917	38.8	Human	Unknown	USA
Proteus mirabilis	232_PMIR	19653	SAMN03197423	PRJNA267549	GCA_001063035.1	4.04145	38.8	Human	Unknown	USA
Proteus mirabilis	360_PMIR	19653	SAMN03197551	PRJNA267549	GCA_001063205.1	3.94049	38.6	Human	Unknown	USA
Proteus mirabilis	51_PMIR	19653	SAMN03197703	PRJNA267549	GCA_001063575.1	3.91663	38.7	Human	Unknown	USA
Proteus mirabilis	25_PMIR	19653	SAMN03197440	PRJNA267549	GCA_001064105.1	3.76148	38.5	Human	Unknown	USA
Proteus mirabilis	292_PMIR	19653	SAMN03197486	PRJNA267549	GCA_001064375.1	3.91102	38.6	Human	Unknown	USA
Proteus mirabilis	47_PMIR	19653	SAMN03197664	PRJNA267549	GCA_001065085.1	3.92314	38.6	Human	Unknown	USA
Proteus mirabilis	68_PMIR	19653	SAMN03197882	PRJNA267549	GCA_001065915.1	3.90866	38.6	Human	Unknown	USA
Proteus mirabilis	373_PMIR	19653	SAMN03197564	PRJNA267549	GCA_001076695.1	4.00639	38.7	Human	Unknown	USA
Proteus mirabilis	418_PMIR	19653	SAMN03197609	PRJNA267549	GCA_001076705.1	3.88325	38.6	Human	Unknown	USA
Proteus mirabilis	429_PMIR	19653	SAMN03197622	PRJNA267549	GCA_001076715.1	3.83122	39	Human	Unknown	USA
Proteus mirabilis	430_PMIR	19653	SAMN03197624	PRJNA267549	GCA_001076755.1	3.82037	39	Human	Unknown	USA
Proteus mirabilis	646_PMIR	19653	SAMN03197847	PRJNA267549	GCA_001077105.1	3.93791	38.6	Human	Unknown	USA
Proteus mirabilis	NIVEDI3-PG74	19653	SAMN04563558	PRJNA315499	GCA_001640165.1	4.05822	39	Pig fecal material	-	India
Proteus mirabilis	PMWJ	19653	SAMN09976767	PRJNA489384	GCA_003583505.1	4.10968	39.1	Human	Cerebrospinal fluid sample	China
Proteus mirabilis	NLAE-zl-C285	19653	SAMN05216484	PRJEB15761	GCA_900101725.1	3.77311	38.7	Unknown	Unknown	Unknown
Proteus mirabilis	NLAE-zl-G534	19653	SAMN04487853	PRJEB17332	GCA_900113495.1	3.95055	38.7	Unknown	Unknown	Unknown
Proteus mirabilis	K1609	19653	SAMN08798891	PRJNA445791	GCA_003051845.1	3.81779	38.5	Human	Urinary tract infection	Poland
Proteus mirabilis	SAS71	19653	SAMN03704961	PRJNA284652	GCA_001028125.1	3.0377	39.3	Water	-	Saudi Arabia
Proteus mirabilis	1310_PMIR	20120	SAMN03197287	PRJNA267549	GCA_001061515.1	5.02524	39.3	Human	Unknown	USA
Proteus mirabilis	Wood	19653	SAMN02900469	PRJNA254158	GCA_001643755.1	3.95371	38.4	Lucilia sericata	Salivary gland	USA
Proteus mirabilis	Pr2921	19653	SAMN03890860	PRJNA290370	GCA_001647515.1	3.9245	38.7	Human	Urinary tract infection	Uruguay
Proteus mirabilis	SCDR1	19653	SAMN04534829	PRJNA314401	GCA_002013325.1	3.81562	38.5	Human	Blood culture	Saudi Arabia
Proteus mirabilis	PM005	19653	SAMN06106876	PRJNA355910	GCA_002417445.1	4.0879	39.2	Human	Unknown	South Africa
Proteus mirabilis	NCTC12441	19653	SAMEA104200677	PRJEB6403	GCA_900455055.1	4.16871	38.8	Human	Cerebral abscess	United Kingdom
Proteus mirabilis	NCTC10975	19653	SAMEA3222061	PRJEB6403	GCA_900455065.1	4.09754	38.7	Unknown	Unknown	United Kingdom
Proteus mirabilis	NCTC11938	19653	SAMEA2665137	PRJEB6403	GCA_900455245.1	4.07431	38.8	Unknown	Unknown	United Kingdom
Proteus mirabilis	UBA3152	-	SAMN06451193	PRJNA348753	GCA_002364645.1	3.89905	38.7	Metal	-	USA
Proteus vulgaris	FDAARGOS_366	19653	SAMN07312410	PRJNA231221	GCA_002591155.1	3.96199	37.9	Human	Urinary tract infection	USA
Proteus vulgaris	FDAARGOS_556	19653	SAMN10163249	PRJNA231221	GCA_003812525.1	4.15844	38	Human	Unknown	USA
Proteus vulgaris	ATCC 49132	19653	SAMN02905115	PRJNA244574	GCA_000754995.1	3.97358	37.9	Unknown	Unknown	Unknown
Proteus vulgaris	CSUR P1867	19653	SAMEA3444917	PRJEB9438	GCA_001049955.1	3.87244	38.1	Unknown	Unknown	Unknown
Proteus vulgaris	CSUR P1868	19653	SAMEA3444916	PRJEB9439	GCA_001049975.1	4.28473	37.8	Unknown	Unknown	Unknown
Proteus vulgaris	CICC	19653	SAMN06674010	PRJNA381317	GCA_002749905.1	4.19388	38	Environmental	-	China
Proteus vulgaris	KCTC 2579	-	SAMN08098111	PRJNA419796	GCA_002894405.1	3.63916	37.8	Human	Stool	Denmark
Proteus vulgaris	08MAS1600	19653	SAMN09062400	PRJNA458750	GCA_003144555.1	3.7577	37.7	Egg	-	China
Proteus vulgaris	NCTC401	19653	SAMEA4552891	PRJEB6403	GCA_900455035.1	4.07613	37.7	Unknown	Unknown	Unknown
Proteus vulgaris	NCTC10376	19653	SAMEA80455918	PRJEB6403	GCA_900455275.1	4.37332	38.8	Unknown	Unknown	Unknown
Proteus vulgaris	UBA5273	-	SAMN06451531	PRJNA348753	GCA_002411435.1	3.79571	37.2	Mud	-	China
Proteus vulgaris	UBA11310	-	SAMN08020255	PRJNA417962	GCA_003536915.1	3.88061	37.7	Metagenome	-	Unknown
