# Supplementary material for: Comparative genomic analysis of Proteus spp. isolated from tree shrews indicated unexpectedly high genetic diversity
Source: PLoS One. 2020 Feb 21;15(2):e0229125. doi: 10.1371/journal.pone.0229125 (PMC7034874; doi:10.1371/journal.pone.0229125)
Supplement: S3 Table — (XLS) [file pone.0229125.s003.xls]

## Sheet: Sheet1
Strain ID	Species	Host sex (Tree shrew)	Host age (Months)	Host age groups	Host generation	RawData (reads)	CleanData (reads)	CleanQ20 (%)	CleanQ30 (%)	CleanGC (%)	Effective Rate (%)	Scaffold total_num (>500 bp)	Scaffold total_len (>500 bp)	Scaffold N50	Scaffold N90	Max Scaffold(bp)	Min Scaffold(bp)	Scaffold Sequence GC%	Genome_size(bp)	Gene_total_length(bp)	Gene_Number	Gene_average_length(bp)	Gene_total_length/Genome(%)
YNTSP1	P.mirabilis	male	45	senile	F1	271549	249384	89.95	86.56	41.54	90.71	1494	3547958	3496	1039	19756	501	40.3624	3547958	2940096	3809	772	82.87
YNTSP12	P.mirabilis	male	14	young	F1	321977	306491	91.49	88.61	41.55	94.28	1392	3716621	4096	1161	30130	501	39.9835	3716621	3098565	3947	785	83.37
YNTSP13	P.mirabilis	male	15	young	F1	412376	382696	90.77	87.78	41.25	91.5	1051	3675292	6161	1442	37609	504	39.7809	3675292	3116166	3699	842	84.79
YNTSP16	P.mirabilis	female	27	middle	F1	370215	352069	91.48	88.56	41.54	94.26	1043	3714633	6375	1524	35459	501	39.9181	3714633	3136743	3763	834	84.44
YNTSP17	P.mirabilis	male	45	senile	F1	309916	287965	90.59	87.47	41.25	91.77	1189	3645334	5166	1306	28673	501	40.0353	3645334	3050988	3799	803	83.7
YNTSP19	P.mirabilis	female	26	middle	F1	358399	337585	91.08	88.15	41.04	93.09	1112	3706063	5781	1405	26786	502	39.7537	3706063	3133317	3795	826	84.55
YNTSP21	P.mirabilis	female	26	middle	F1	372359	343999	90.65	87.66	41.27	91	1253	3653022	4775	1217	28137	501	39.9264	3653022	3087090	3759	821	84.51
YNTSP22	P.mirabilis	male	9	young	F1	270061	256564	91.35	88.46	41.36	94.22	1399	3510612	3845	1077	22971	501	40.2036	3510612	2958396	3714	797	84.27
YNTSP24	P.mirabilis	male	9	young	F1	365156	346355	91.44	88.62	41.32	93.97	1166	3648765	5337	1305	36889	501	39.9549	3648765	3091542	3767	821	84.73
YNTSP26	P.mirabilis	female	9	young	F1	402056	366985	90.5	87.59	40.77	89.8	1095	3508470	5263	1390	27946	506	39.4311	3508470	2954094	3507	842	84.2
YNTSP3	P.mirabilis	male	59	senile	F1	313300	289123	90.31	87.09	41.86	91.08	1614	3358482	3017	929	23432	501	40.6335	3358482	2791536	3616	772	83.12
YNTSP34	P.mirabilis	female	3	infant	F1	368687	356761	92.49	89.9	41.43	96.2	1109	3721785	5772	1442	41547	501	40.0038	3721785	3155982	3772	837	84.8
YNTSP35	P.vulgaris	female	2	infant	F1	432657	420020	92.97	90.62	40.67	96.54	977	3730439	6785	1633	38527	502	39.2344	3730439	3169038	3741	847	84.95
YNTSP36	P.mirabilis	female	2	infant	F1	369291	355817	92.02	89.36	41.15	95.73	1223	3647530	4793	1298	38381	502	39.7642	3647530	3089076	3716	831	84.69
YNTSP40	P.mirabilis	male	2	infant	F1	375329	360345	92.06	89.41	41.32	95.23	1133	3737450	5578	1436	37803	501	39.9376	3737450	3147168	3792	830	84.21
YNTSP42	P.mirabilis	male	2	infant	F1	246270	231400	89.5	86.04	41.14	93.03	1698	3426767	2783	895	13766	503	40.1171	3426767	2787918	3873	720	81.36
YNTSP43	P.mirabilis	male	49	senile	F1	487903	472403	92.87	90.43	41.14	96.24	890	3878645	8196	2022	50230	501	39.6598	3878645	3291156	3833	859	84.85
YNTSP44	P.mirabilis	female	37	middle	F1	311075	299021	91.56	88.65	41.42	95.5	1309	3676817	4710	1154	29775	502	40.1074	3676817	3065841	3847	797	83.38
YNTSP48	P.mirabilis	female	62	senile	F1	311896	301587	92.12	89.42	41.25	96.15	1319	3626075	4302	1176	35521	501	40.0099	3626075	3052983	3756	813	84.2
YNTSP5	P.mirabilis	male	41	middle	F1	309371	263563	89.12	85.6	41.47	83.28	1372	3600586	4374	1104	22649	501	40.2392	3600586	3004788	3795	792	83.45
YNTSP53	P.mirabilis	male	71	senile	F1	301095	284552	90.81	87.77	41.05	93.62	1254	3631873	4807	1228	33665	503	39.8704	3631873	3045288	3752	812	83.85
YNTSP56	P.mirabilis	female	56	senile	F1	351879	333450	91.27	88.36	41.53	93.9	1143	3619828	5371	1399	33951	502	40.1043	3619828	3067233	3685	832	84.73
YNTSP57	P.mirabilis	male	50	senile	F1	303099	286765	91.11	88.13	41.27	93.75	1282	3521439	4502	1167	25055	501	39.8244	3521439	2971908	3621	821	84.39
YNTSP58	P.mirabilis	female	50	senile	F1	346464	310665	89.97	86.75	41.62	88.12	1285	3600730	4355	1233	33918	501	40.2548	3600730	3016350	3721	811	83.77
YNTSP59	P.mirabilis	male	52	senile	F1	316394	306078	92.39	89.73	41.5	96.21	1251	3554930	4647	1200	36932	502	40.0724	3554930	2995821	3641	823	84.27
YNTSP6	P.mirabilis	female	64	senile	F1	306383	292325	91.62	88.8	41.18	94.62	1292	3546268	4400	1198	19155	501	39.8872	3546268	2981415	3676	811	84.07
YNTSP62	P.mirabilis	male	75	senile	F1	362748	351738	92.36	89.75	41.17	96.41	1370	3625510	4283	1097	23153	501	40.0048	3625510	3034992	3835	791	83.71
YNTSP63	P.mirabilis	male	58	senile	F1	358435	344129	91.81	89.12	41.05	95.32	1126	3428555	5221	1305	35708	502	39.6319	3428555	2894970	3467	835	84.44
YNTSP65	P.mirabilis	male	70	senile	F1	344698	333063	92.42	89.83	41.32	96.02	1150	3618180	5281	1327	31548	505	39.9012	3618180	3051576	3694	826	84.34
YNTSP66	P.mirabilis	female	37	middle	F1	352857	329592	90.48	87.42	41	92.25	1261	3674078	4732	1242	24238	501	39.9549	3674078	3078366	3831	804	83.79
YNTSP67	P.mirabilis	female	37	middle	F1	421009	406806	92.72	90.26	41.35	96.03	1058	3744630	5998	1492	34901	501	39.974	3744630	3161610	3772	838	84.43
YNTSP69	P.mirabilis	male	34	middle	F1	297331	282814	91.12	88.11	41.09	94.34	1199	3676142	5029	1335	31669	501	39.9682	3676142	3100509	3801	816	84.34
YNTSP70	P.mirabilis	male	37	middle	F1	344785	327691	91.16	88.26	41.08	94.24	1232	3632727	4956	1268	28252	501	39.9699	3632727	3050559	3741	815	83.97
YNTSP72	P.vulgaris	female	74	senile	F1	241964	224518	89.28	85.81	40.83	91.76	1589	3463415	3242	947	33112	501	39.7671	3463415	2844663	3844	740	82.13
YNTSP8	P.mirabilis	female	26	middle	F1	356653	339726	91.64	88.83	41.3	94.38	1097	3624347	5614	1398	40208	501	39.8253	3624347	3081609	3647	845	85.03
YNTSP9	P.mirabilis	male	24	middle	F1	293189	274083	90.64	87.56	41.03	92.4	1268	3570521	4612	1204	23159	501	39.8197	3570521	3001155	3662	820	84.05
