# Supplementary material for: Comparative genomic analysis of Proteus spp. isolated from tree shrews indicated unexpectedly high genetic diversity
Source: PLoS One. 2020 Feb 21;15(2):e0229125. doi: 10.1371/journal.pone.0229125 (PMC7034874; doi:10.1371/journal.pone.0229125)
Supplement: S4 Table — (XLS) [file pone.0229125.s004.xls]

## Sheet: Sheet1
Crispr_id	Crispr_count	Crispr_length	Start_pos(On Scaffold)	Scaffold_id	Scaffold_length	DR_count(repeat)	DR_avg_len(repeat)	Sp_count	Sp_avg_len
P42|scaffold40-pos-194|crispr1	1	106	194	scaffold40	2149	2	26	1	54
P42|scaffold53-pos-171|crispr2	2	73	171	scaffold53	902	2	22	2	29
P42|scaffold180-pos-2663|crispr3	3	68	2663	scaffold180	12766	2	23	3	22
P53|scaffold61-pos-1965|crispr1	1	94	1965	scaffold61	10702	2	24	1	46
P53|scaffold74-pos-190|crispr2	2	91	190	scaffold74	2768	2	21	2	49
P53|scaffold213-pos-1290|crispr3	3	108	1290	scaffold213	11498	3	19	4	25
P53|scaffold386-pos-3884|crispr4	4	158	3884	scaffold386	4154	3	20	6	49
P53|scaffold386-pos-4070|crispr5	5	83	4070	scaffold386	4154	2	32	7	19
P53|scaffold391-pos-8760|crispr6	6	68	8760	scaffold391	13128	2	23	8	22
P58|scaffold9-pos-388|crispr1	1	80	388	scaffold9	1294	2	24	1	32
P58|scaffold75-pos-212|crispr2	2	120	212	scaffold75	558	2	35	2	50
P58|scaffold113-pos-967|crispr3	3	86	967	scaffold113	1347	2	20	3	46
P58|scaffold295-pos-304|crispr4	4	114	304	scaffold295	4148	3	22	5	24
P58|scaffold429-pos-6572|crispr5	5	108	6572	scaffold429	7219	3	19	7	25
P58|scaffold441-pos-10073|crispr6	6	68	10073	scaffold441	18914	2	23	8	22
P16|scaffold3-pos-9879|crispr1	1	95	9879	scaffold3	13836	2	23	1	49
P16|scaffold18-pos-8860|crispr2	2	68	8860	scaffold18	18982	2	23	2	22
P16|scaffold30-pos-2124|crispr3	3	98	2124	scaffold30	3913	2	35	3	28
P16|scaffold57-pos-187|crispr4	4	102	187	scaffold57	957	2	31	4	40
P16|scaffold176-pos-367|crispr5	5	110	367	scaffold176	541	2	31	5	48
P16|scaffold337-pos-1078|crispr6	6	173	1078	scaffold337	1250	4	19	8	32
P16|scaffold372-pos-5294|crispr7	7	140	5294	scaffold372	10923	3	34	10	19
P16|scaffold459-pos-6570|crispr8	8	108	6570	scaffold459	7385	3	19	12	25
P16|scaffold459-pos-7185|crispr9	9	140	7185	scaffold459	7385	3	34	14	19
P16|scaffold459-pos-7215|crispr10	10	171	7215	scaffold459	7385	4	23	17	26
P16|C9886-pos-77|crispr11	11	86	77	C9886	4092	2	23	18	40
P16|C10282-pos-335|crispr12	12	86	335	C10282	10148	2	20	19	46
P6|scaffold97-pos-53|crispr1	1	208	53	scaffold97	2532	4	19	3	44
P6|scaffold118-pos-3629|crispr2	2	93	3629	scaffold118	6491	2	37	4	19
P6|C9370-pos-3589|crispr3	3	108	3589	C9370	5142	3	19	6	25
P6|C9597-pos-9930|crispr4	4	68	9930	C9597	12659	2	23	7	22
P62|scaffold11-pos-3699|crispr1	1	76	3699	scaffold11	4281	2	26	1	24
P62|scaffold30-pos-3877|crispr2	2	68	3877	scaffold30	6050	2	23	2	22
P62|scaffold225-pos-583|crispr3	3	138	583	scaffold225	6113	3	32	4	21
P62|scaffold245-pos-7256|crispr4	4	108	7256	scaffold245	8146	3	19	6	25
P62|scaffold245-pos-7871|crispr5	5	246	7871	scaffold245	8146	5	34	10	19
P67|C9110-pos-292|crispr1	1	86	292	C9110	1395	2	20	1	46
P67|scaffold18-pos-6897|crispr2	2	94	6897	scaffold18	13024	2	22	2	50
P67|scaffold18-pos-10722|crispr3	3	68	10722	scaffold18	13024	2	23	3	22
P67|scaffold31-pos-585|crispr4	4	118	585	scaffold31	738	2	32	4	54
P67|scaffold378-pos-7719|crispr5	5	108	7719	scaffold378	8492	3	19	6	25
P67|scaffold378-pos-8330|crispr6	6	140	8330	scaffold378	8492	3	34	8	19
P67|scaffold420-pos-5294|crispr7	7	199	5294	scaffold420	10984	4	34	11	21
P72|scaffold226-pos-235|crispr1	1	89	235	scaffold226	9613	2	25	1	39
P72|scaffold363-pos-853|crispr2	2	104	853	scaffold363	3129	2	31	2	42
P72|scaffold473-pos-2794|crispr3	3	69	2794	scaffold473	3013	2	25	3	19
P72|C10966-pos-919|crispr4	4	67	919	C10966	1198	2	22	4	23
P72|C12534-pos-1221|crispr5	5	159	1221	C12534	3443	3	19	6	51
P72|C12866-pos-541|crispr6	6	108	541	C12866	7217	3	19	8	25
P13|scaffold12-pos-1030|crispr1	1	108	1030	scaffold12	1785	3	19	2	25
P13|scaffold28-pos-198|crispr2	2	96	198	scaffold28	514	2	29	3	38
P13|scaffold98-pos-315|crispr3	3	138	315	scaffold98	5851	3	32	5	21
P13|scaffold179-pos-139|crispr4	4	72	139	scaffold179	2085	2	19	6	34
P13|scaffold288-pos-10108|crispr5	5	68	10108	scaffold288	25493	2	23	7	22
P13|scaffold440-pos-4084|crispr6	6	242	4084	scaffold440	4364	5	22	11	33
P22|scaffold8-pos-56|crispr1	1	102	56	scaffold8	21598	2	26	1	50
P22|scaffold91-pos-6927|crispr2	2	108	6927	scaffold91	7574	3	19	3	25
P22|scaffold106-pos-226|crispr3	3	100	226	scaffold106	1595	2	29	4	42
P22|scaffold110-pos-609|crispr4	4	95	609	scaffold110	2739	2	23	5	49
P22|scaffold140-pos-53|crispr5	5	208	53	scaffold140	2328	4	19	8	44
P22|scaffold309-pos-828|crispr6	6	71	828	scaffold309	2165	2	26	9	19
P22|scaffold309-pos-915|crispr7	7	59	915	scaffold309	2165	2	20	10	19
P22|scaffold342-pos-7447|crispr8	8	68	7447	scaffold342	16629	2	23	11	22
P22|scaffold374-pos-5294|crispr9	9	140	5294	scaffold374	8295	3	34	13	19
P22|scaffold445-pos-3133|crispr10	10	100	3133	scaffold445	3591	2	26	14	48
P22|scaffold446-pos-3116|crispr11	11	126	3116	scaffold446	8582	3	26	16	24
P24|scaffold57-pos-6642|crispr1	1	68	6642	scaffold57	16179	2	23	1	22
P24|scaffold298-pos-2762|crispr2	2	242	2762	scaffold298	5282	5	29	5	24
P24|scaffold330-pos-1053|crispr3	3	115	1053	scaffold330	1203	3	25	7	20
P24|scaffold377-pos-5294|crispr4	4	140	5294	scaffold377	10104	3	34	9	19
P24|scaffold377-pos-5432|crispr5	5	69	5432	scaffold377	10104	2	25	10	19
P24|scaffold436-pos-6570|crispr6	6	108	6570	scaffold436	7217	3	19	12	25
P24|C9634-pos-6468|crispr7	7	66	6468	C9634	9183	2	19	13	28
P26|C9283-pos-1053|crispr1	1	67	1053	C9283	1145	2	22	1	23
P26|scaffold7-pos-163|crispr2	2	81	163	scaffold7	803	2	26	2	29
P26|scaffold23-pos-94|crispr3	3	166	94	scaffold23	5002	3	37	4	27
P26|scaffold287-pos-5871|crispr4	4	69	5871	scaffold287	8312	2	25	5	19
P26|scaffold354-pos-9976|crispr5	5	68	9976	scaffold354	23548	2	23	6	22
P43|scaffold6-pos-22|crispr1	1	273	22	scaffold6	843	5	30	4	30
P43|scaffold28-pos-361|crispr2	2	89	361	scaffold28	761	2	35	5	19
P43|scaffold31-pos-10900|crispr3	3	116	10900	scaffold31	26144	3	20	7	28
P43|scaffold186-pos-13|crispr4	4	285	13	scaffold186	6234	6	20	12	33
P43|scaffold186-pos-785|crispr5	5	108	785	scaffold186	6234	3	19	14	25
P43|scaffold255-pos-10036|crispr6	6	68	10036	scaffold255	25499	2	23	15	22
P44|scaffold28-pos-578|crispr1	1	143	578	scaffold28	1293	3	35	2	19
P44|scaffold47-pos-8922|crispr2	2	108	8922	scaffold47	9040	3	19	4	25
P44|scaffold108-pos-6570|crispr3	3	108	6570	scaffold108	7340	3	19	6	25
P44|scaffold154-pos-345|crispr4	4	138	345	scaffold154	1920	3	32	8	21
P44|scaffold187-pos-458|crispr5	5	95	458	scaffold187	5157	2	38	9	19
P44|scaffold343-pos-1099|crispr6	6	71	1099	scaffold343	1318	2	26	10	19
P44|scaffold430-pos-6577|crispr7	7	61	6577	scaffold430	12819	2	21	11	19
P44|scaffold461-pos-8807|crispr8	8	68	8807	scaffold461	12612	2	23	12	22
P44|C9725-pos-6|crispr9	9	158	6	C9725	8338	3	20	14	49
P5|C15555-pos-541|crispr1	1	108	541	C15555	1617	3	19	2	25
P5|C16453-pos-3373|crispr2	2	68	3373	C16453	3566	2	23	3	22
P5|scaffold4-pos-190|crispr3	3	268	190	scaffold4	1113	5	25	7	35
P5|scaffold28-pos-1264|crispr4	4	62	1264	scaffold28	1986	2	20	8	22
P5|scaffold28-pos-1512|crispr5	5	197	1512	scaffold28	1986	4	35	11	19
P5|scaffold88-pos-200|crispr6	6	138	200	scaffold88	851	3	32	13	21
P5|scaffold272-pos-793|crispr7	7	93	793	scaffold272	6879	2	21	14	51
P5|scaffold272-pos-1386|crispr8	8	108	1386	scaffold272	6879	3	19	16	25
P56|scaffold12-pos-842|crispr1	1	102	842	scaffold12	3565	2	26	1	50
P56|scaffold80-pos-13|crispr2	2	285	13	scaffold80	8572	6	20	6	33
P56|scaffold80-pos-785|crispr3	3	108	785	scaffold80	8572	3	19	8	25
P56|scaffold202-pos-9924|crispr4	4	68	9924	scaffold202	18853	2	23	9	22
P56|scaffold229-pos-395|crispr5	5	85	395	scaffold229	5865	2	32	10	21
P56|scaffold478-pos-4084|crispr6	6	156	4084	scaffold478	4242	3	22	12	45
P56|C9171-pos-303|crispr7	7	86	303	C9171	623	2	20	13	46
P57|scaffold6-pos-177|crispr1	1	380	177	scaffold6	1511	7	24	6	35
P57|scaffold248-pos-3357|crispr2	2	68	3357	scaffold248	13347	2	23	7	22
P57|scaffold331-pos-1221|crispr3	3	100	1221	scaffold331	1320	2	33	8	34
P57|scaffold334-pos-1339|crispr4	4	81	1339	scaffold334	4570	2	31	9	19
P59|scaffold220-pos-8890|crispr1	1	68	8890	scaffold220	18989	2	23	1	22
P59|scaffold300-pos-549|crispr2	2	108	549	scaffold300	1347	3	19	3	25
P59|scaffold300-pos-1185|crispr3	3	163	1185	scaffold300	1347	3	32	5	33
P59|scaffold394-pos-8318|crispr4	4	158	8318	scaffold394	8779	3	20	7	49
P59|scaffold394-pos-8683|crispr5	5	71	8683	scaffold394	8779	2	21	8	29
P63|C13827-pos-369|crispr1	1	80	369	C13827	514	2	23	1	34
P63|scaffold22-pos-10118|crispr2	2	68	10118	scaffold22	18908	2	23	2	22
P63|scaffold169-pos-5896|crispr3	3	89	5896	scaffold169	12647	2	35	3	19
P63|scaffold261-pos-3531|crispr4	4	105	3531	scaffold261	11559	2	35	4	35
P66|C18995-pos-2663|crispr1	1	68	2663	C18995	10891	2	23	1	22
P66|scaffold8-pos-1265|crispr2	2	207	1265	scaffold8	4347	3	32	3	55
P66|scaffold272-pos-880|crispr3	3	59	880	scaffold272	3448	2	20	4	19
P66|scaffold326-pos-8002|crispr4	4	108	8002	scaffold326	8649	3	19	6	25
P66|scaffold368-pos-9139|crispr5	5	87	9139	scaffold368	9237	2	19	7	49
P66|scaffold417-pos-5667|crispr6	6	221	5667	scaffold417	5887	3	36	9	56
P1|scaffold165-pos-5375|crispr1	1	108	5375	scaffold165	6022	3	19	2	25
P1|scaffold184-pos-1550|crispr2	2	138	1550	scaffold184	3122	3	32	4	21
P1|scaffold312-pos-1403|crispr3	3	108	1403	scaffold312	4767	3	19	6	25
P1|scaffold381-pos-1387|crispr4	4	158	1387	scaffold381	1606	3	20	8	49
P1|scaffold397-pos-9923|crispr5	5	68	9923	scaffold397	18804	2	23	9	22
P17|C13313-pos-217|crispr1	1	86	217	C13313	597	2	20	1	46
P17|scaffold5-pos-107|crispr2	2	118	107	scaffold5	1509	2	32	2	54
P17|scaffold30-pos-1664|crispr3	3	89	1664	scaffold30	3621	2	20	3	49
P17|scaffold34-pos-574|crispr4	4	78	574	scaffold34	906	2	26	4	26
P17|scaffold56-pos-7101|crispr5	5	108	7101	scaffold56	9544	3	19	6	25
P17|scaffold315-pos-1226|crispr6	6	61	1226	scaffold315	3175	2	21	7	19
P17|scaffold371-pos-1631|crispr7	7	85	1631	scaffold371	4857	2	33	8	19
P17|scaffold388-pos-2045|crispr8	8	118	2045	scaffold388	2162	2	38	9	42
P17|scaffold440-pos-8837|crispr9	9	68	8837	scaffold440	18820	2	23	10	22
P19|C7774-pos-729|crispr1	1	81	729	C7774	1016	2	21	1	39
P19|scaffold41-pos-156|crispr2	2	98	156	scaffold41	685	2	23	2	52
P19|scaffold44-pos-3873|crispr3	3	140	3873	scaffold44	4274	3	34	4	19
P19|scaffold72-pos-10621|crispr4	4	87	10621	scaffold72	11200	2	21	5	45
P19|scaffold181-pos-10057|crispr5	5	68	10057	scaffold181	25574	2	23	6	22
P19|scaffold273-pos-4024|crispr6	6	83	4024	scaffold273	9304	2	32	7	19
P19|scaffold305-pos-541|crispr7	7	108	541	scaffold305	7292	3	19	9	25
P19|scaffold374-pos-4406|crispr8	8	119	4406	scaffold374	4524	2	35	10	49
P19|scaffold413-pos-4084|crispr9	9	193	4084	scaffold413	4279	4	22	13	35
P21|scaffold4-pos-3439|crispr1	1	96	3439	scaffold4	4096	2	22	1	52
P21|scaffold257-pos-1712|crispr2	2	87	1712	scaffold257	2059	2	19	2	49
P21|scaffold437-pos-8430|crispr3	3	68	8430	scaffold437	18560	2	23	3	22
P3|C25545-pos-202|crispr1	1	87	202	C25545	628	2	21	1	45
P3|scaffold214-pos-17|crispr2	2	87	17	scaffold214	4925	2	19	2	49
P3|scaffold292-pos-9862|crispr3	3	68	9862	scaffold292	18796	2	23	3	22
P3|scaffold372-pos-5297|crispr4	4	140	5297	scaffold372	9703	3	34	5	19
P3|scaffold389-pos-1035|crispr5	5	108	1035	scaffold389	1880	3	19	7	25
P3|scaffold389-pos-1650|crispr6	6	193	1650	scaffold389	1880	4	34	10	19
P3|scaffold390-pos-1688|crispr7	7	98	1688	scaffold390	3789	2	33	11	32
P34|scaffold34-pos-1530|crispr1	1	116	1530	scaffold34	1645	2	33	1	50
P34|scaffold155-pos-13|crispr2	2	285	13	scaffold155	6225	6	20	6	33
P34|scaffold159-pos-317|crispr3	3	101	317	scaffold159	850	2	26	7	49
P34|scaffold162-pos-1694|crispr4	4	93	1694	scaffold162	7662	2	21	8	51
P34|scaffold162-pos-2287|crispr5	5	108	2287	scaffold162	7662	3	19	10	25
P34|scaffold185-pos-383|crispr6	6	99	383	scaffold185	595	2	33	11	33
P34|scaffold219-pos-474|crispr7	7	87	474	scaffold219	9523	2	34	12	19
P34|scaffold239-pos-526|crispr8	8	114	526	scaffold239	3540	2	30	13	54
P34|scaffold291-pos-13397|crispr9	9	68	13397	scaffold291	21889	2	23	14	22
P34|scaffold317-pos-891|crispr10	10	71	891	scaffold317	2067	2	26	15	19
P34|scaffold317-pos-978|crispr11	11	69	978	scaffold317	2067	2	25	16	19
P36|scaffold1-pos-3503|crispr1	1	97	3503	scaffold1	3878	2	25	1	47
P36|scaffold15-pos-160|crispr2	2	92	160	scaffold15	943	2	31	2	30
P36|scaffold26-pos-100|crispr3	3	285	100	scaffold26	2490	5	33	6	30
P36|scaffold26-pos-452|crispr4	4	148	452	scaffold26	2490	3	22	8	41
P36|scaffold159-pos-31|crispr5	5	87	31	scaffold159	9339	2	19	9	49
P36|scaffold272-pos-3423|crispr6	6	68	3423	scaffold272	13480	2	23	10	22
P40|scaffold3-pos-199|crispr1	1	268	199	scaffold3	1067	5	25	4	35
P40|scaffold13-pos-61|crispr2	2	65	61	scaffold13	2263	2	23	5	19
P40|scaffold36-pos-13|crispr3	3	126	13	scaffold36	9077	3	20	7	33
P40|scaffold36-pos-305|crispr4	4	138	305	scaffold36	9077	3	32	9	21
P40|scaffold36-pos-946|crispr5	5	108	946	scaffold36	9077	3	19	11	25
P40|scaffold48-pos-263|crispr6	6	117	263	scaffold48	783	2	35	12	47
P40|scaffold155-pos-335|crispr7	7	138	335	scaffold155	1970	3	32	14	21
P40|scaffold221-pos-15445|crispr8	8	68	15445	scaffold221	16966	2	23	15	22
P40|scaffold329-pos-3299|crispr9	9	108	3299	scaffold329	9000	3	19	17	25
P40|scaffold329-pos-3907|crispr10	10	93	3907	scaffold329	9000	2	21	18	51
P40|scaffold333-pos-9400|crispr11	11	87	9400	scaffold333	10078	2	19	19	49
P40|scaffold401-pos-4084|crispr12	12	153	4084	scaffold401	4239	3	22	21	43
P48|scaffold4-pos-4705|crispr1	1	99	4705	scaffold4	6487	2	34	1	31
P48|scaffold90-pos-924|crispr2	2	237	924	scaffold90	9426	4	20	4	52
P48|scaffold91-pos-1766|crispr3	3	338	1766	scaffold91	2202	6	23	9	40
P48|scaffold91-pos-1944|crispr4	4	248	1944	scaffold91	2202	5	20	13	37
P48|scaffold300-pos-6570|crispr5	5	108	6570	scaffold300	7217	3	19	15	25
P48|scaffold313-pos-8953|crispr6	6	68	8953	scaffold313	11432	2	23	16	22
P48|scaffold344-pos-5294|crispr7	7	140	5294	scaffold344	8375	3	34	18	19
P65|C9633-pos-541|crispr1	1	108	541	C9633	3110	3	19	2	25
P65|scaffold253-pos-5688|crispr2	2	138	5688	scaffold253	11181	3	32	4	21
P65|scaffold335-pos-2663|crispr3	3	68	2663	scaffold335	12630	2	23	5	22
P69|scaffold3-pos-155|crispr1	1	230	155	scaffold3	943	5	22	4	30
P69|scaffold4-pos-10|crispr2	2	212	10	scaffold4	646	3	32	6	58
P69|scaffold62-pos-512|crispr3	3	102	512	scaffold62	1093	2	28	7	46
P69|scaffold72-pos-185|crispr4	4	95	185	scaffold72	1788	2	22	8	51
P69|scaffold162-pos-332|crispr5	5	114	332	scaffold162	967	2	34	9	46
P69|scaffold166-pos-335|crispr6	6	138	335	scaffold166	944	3	32	11	21
P69|scaffold183-pos-381|crispr7	7	99	381	scaffold183	615	2	33	12	33
P69|scaffold315-pos-4599|crispr8	8	108	4599	scaffold315	5246	3	19	14	25
P69|scaffold328-pos-1040|crispr9	9	116	1040	scaffold328	4264	3	24	16	22
P69|scaffold355-pos-5511|crispr10	10	108	5511	scaffold355	6096	3	19	18	25
P69|scaffold364-pos-1676|crispr11	11	68	1676	scaffold364	11751	2	23	19	22
P70|scaffold1-pos-9903|crispr1	1	57	9903	scaffold1	11608	2	19	1	19
P70|scaffold111-pos-297|crispr2	2	212	297	scaffold111	2706	4	23	4	40
P70|scaffold116-pos-235|crispr3	3	93	235	scaffold116	571	2	37	5	19
P70|scaffold160-pos-301|crispr4	4	138	301	scaffold160	5831	3	32	7	21
P70|scaffold251-pos-9576|crispr5	5	108	9576	scaffold251	10467	3	19	9	25
P70|scaffold251-pos-10191|crispr6	6	246	10191	scaffold251	10467	5	34	13	19
P70|scaffold269-pos-588|crispr7	7	131	588	scaffold269	1714	3	21	15	34
P70|scaffold364-pos-10012|crispr8	8	68	10012	scaffold364	18810	2	23	16	22
P70|scaffold367-pos-5871|crispr9	9	61	5871	scaffold367	9326	2	21	17	19
P8|scaffold148-pos-300|crispr1	1	102	300	scaffold148	3571	2	31	1	40
P8|scaffold281-pos-2054|crispr2	2	210	2054	scaffold281	7644	4	26	4	35
P8|scaffold317-pos-7695|crispr3	3	108	7695	scaffold317	8342	3	19	6	25
P8|scaffold350-pos-2663|crispr4	4	68	2663	scaffold350	12878	2	23	7	22
P9|scaffold4-pos-197|crispr1	1	100	197	scaffold4	8607	2	27	1	46
P9|scaffold15-pos-6|crispr2	2	74	6	scaffold15	3220	2	20	2	34
P9|scaffold123-pos-406|crispr3	3	106	406	scaffold123	1634	2	27	3	52
P9|scaffold248-pos-8866|crispr4	4	68	8866	scaffold248	18979	2	23	4	22
P9|scaffold267-pos-1123|crispr5	5	93	1123	scaffold267	1215	2	29	5	35
P9|scaffold338-pos-2265|crispr6	6	108	2265	scaffold338	10738	3	19	7	25
P12|C15585-pos-6570|crispr1	1	108	6570	C15585	7190	3	19	2	25
P12|scaffold290-pos-2663|crispr2	2	68	2663	scaffold290	12647	2	23	3	22
P12|scaffold324-pos-3208|crispr3	3	82	3208	scaffold324	5740	2	19	4	44
P12|scaffold371-pos-1339|crispr4	4	109	1339	scaffold371	4043	2	34	5	41
P12|scaffold380-pos-1419|crispr5	5	113	1419	scaffold380	5370	2	31	6	51
P35|scaffold22-pos-163|crispr1	1	107	163	scaffold22	3135	3	19	2	25
P35|scaffold30-pos-170|crispr2	2	89	170	scaffold30	9564	2	25	3	39
P35|scaffold39-pos-531|crispr3	3	111	531	scaffold39	2338	2	31	4	49
P35|scaffold113-pos-1352|crispr4	4	138	1352	scaffold113	3516	3	32	6	21
P35|scaffold126-pos-9137|crispr5	5	95	9137	scaffold126	9644	3	19	8	19
P35|scaffold147-pos-3207|crispr6	6	104	3207	scaffold147	13305	2	31	9	42
P35|scaffold316-pos-1701|crispr7	7	159	1701	scaffold316	4050	3	19	11	51
P35|scaffold404-pos-5879|crispr8	8	90	5879	scaffold404	6248	2	26	12	38
P35|scaffold445-pos-6570|crispr9	9	108	6570	scaffold445	7542	3	19	14	25
P35|scaffold445-pos-7186|crispr10	10	326	7186	scaffold445	7542	6	33	19	25
P35|C7309-pos-1088|crispr11	11	67	1088	C7309	1357	2	22	20	23
