# Supplementary material for: Comparative genomic analysis of Proteus spp. isolated from tree shrews indicated unexpectedly high genetic diversity
Source: PLoS One. 2020 Feb 21;15(2):e0229125. doi: 10.1371/journal.pone.0229125 (PMC7034874; doi:10.1371/journal.pone.0229125)
Supplement: S5 Table — (XLS) [file pone.0229125.s005.xls]

## Sheet: Sheet1
Strains	Prophage_id	Locate	Gene_id	Gene(SwissProt)	EC_number	KO	COG	Product(NR)
YNTSP13	prophage1	scaffold114	gene_377	-	-	-	-	hypothetical protein PMI3226 [Proteus mirabilis HI4320]
YNTSP13	prophage2	scaffold113	gene_371	aldA	EC:1.2.1.3	K00128	COG1012	aldehyde dehydrogenase [Proteus mirabilis]
YNTSP13	prophage3	scaffold112	gene_368	pgm	EC:5.4.2.2	K01835	COG0033	alpha-D-glucose phosphate-specific phosphoglucomutase [Proteus]
YNTSP13	prophage4	scaffold110	gene_365	yohK	###	K05339	COG1346	putative membrane protein [Proteus mirabilis HI4320]
YNTSP13	prophage5	C16143	gene_3112	HI_0100	-	-	COG1876	peptidase M15 [Proteus mirabilis]
YNTSP13	prophage6	C15185	gene_2694	-	-	-	ENOG411215Q	DUF1795 domain-containing protein [Proteus mirabilis]
YNTSP13	prophage7	scaffold119	gene_392	cyaY	###	K06202	COG1965	iron donor protein CyaY [Proteus]
YNTSP13	prophage8	scaffold118	gene_385	yjaB	EC:2.3.1.-	K03827	COG0454	acetyltransferase [Proteus]
YNTSP13	prophage9	scaffold155	gene_515	-	EC:2.5.1.105	K06897	COG1237	MBL fold hydrolase [Proteus mirabilis]
YNTSP13	prophage10	C15325	gene_2755	-	-	-	-	hypothetical protein PMI2566 [Proteus mirabilis HI4320]
YNTSP13	prophage11	scaffold35	gene_116	-	-	-	ENOG410YUKF	hypothetical protein [Proteus mirabilis]
YNTSP13	prophage12	C14893	gene_2595	-	-	-	-	hypothetical protein [Proteus mirabilis]
YNTSP13	prophage13	scaffold36	gene_125	-	-	-	ENOG4111KIE	hypothetical protein [Proteus]
YNTSP13	prophage14	scaffold31	gene_100	MT1781	###	K03321	COG0659	SulP family inorganic anion transporter [Proteus mirabilis]
YNTSP13	prophage15	scaffold30	gene_97	csrA	###	K03563	COG1551	carbon storage regulator [Enterobacterales]
YNTSP13	prophage16	C16351	gene_3261	matP	###	K09911	COG3120	UPF0268 protein [Proteus mirabilis WGLW6]
YNTSP13	prophage17	C15751	gene_2896	-	-	-	-	-
YNTSP13	prophage18	scaffold253	gene_918	PF12236.7	-	-	S	sp|Q858H1|PORTL_BPE15
YNTSP13	prophage19	scaffold254	gene_920	bssS	###	K12148	ENOG4111V92	biofilm formation regulatory protein BssS [Proteus]
YNTSP13	prophage20	scaffold255	gene_928	TTHA1060	###	K06213	COG2239	magnesium transporter [Proteus]
YNTSP13	prophage21	scaffold256	gene_947	-	-	-	-	-
YNTSP13	prophage22	scaffold262	gene_992	HI_1568	-	-	COG5005	phage virion morphogenesis protein [Proteus mirabilis]
YNTSP13	prophage23	C15083	gene_2653	-	-	-	-	-
YNTSP13	prophage24	C15085	gene_2655	mtaD	EC:3.5.4.31|EC:3.5.4.28	K12960	COG0402	amidohydrolase [Proteus]
YNTSP13	prophage25	C15855	gene_2948	tsr	###	K05874	COG0840	methyl-accepting chemotaxis protein [Proteus mirabilis]
YNTSP13	prophage26	scaffold409	gene_1898	gntK	EC:2.7.1.12	K00851	COG3265	gluconokinase [Proteus]
YNTSP13	prophage27	scaffold408	gene_1894	guaB	EC:1.1.1.205	K00088	COG0517	IMP dehydrogenase [Proteus]
YNTSP13	prophage28	C16483	gene_3377	ubiD	EC:4.1.1.98	K03182	COG0043	UbiD family decarboxylase [Proteus mirabilis ATCC 29906]
YNTSP13	prophage29	C15315	gene_2750	-	###	K15586	COG1173	peptide ABC transporter permease [Proteus mirabilis]
YNTSP13	prophage30	scaffold401	gene_1860	glyS	EC:6.1.1.14	K01879	COG0751	glycine--tRNA ligase subunit beta [Proteus mirabilis]
YNTSP13	prophage31	scaffold400	gene_1853	narG	EC:1.7.5.1|EC:1.7.99.4	K00370	COG5013	nitrate reductase subunit alpha [Proteus mirabilis]
YNTSP13	prophage32	scaffold403	gene_1877	V	-	-	COG4540	phage baseplate assembly protein V [Proteus mirabilis]
YNTSP13	prophage33	scaffold402	gene_1864	gdhA	EC:1.1.5.2	K00117	COG4993	membrane-bound PQQ-dependent dehydrogenase, glucose/quinate/shikimate family [Proteus mirabilis]
YNTSP13	prophage34	scaffold405	gene_1882	-	EC:2.7.1.194	K02822	COG3414	PTS system, Lactose/Cellobiose specific IIB subunit [Proteus mirabilis ATCC 29906]
YNTSP13	prophage35	scaffold407	gene_1890	moeB	EC:2.7.7.80	K21029	COG0476	molybdopterin biosynthesis protein MoeB [Proteus mirabilis BB2000]
YNTSP13	prophage36	scaffold406	gene_1885	ssb	###	K03111	COG0629	single-strand binding family protein [Proteus mirabilis ATCC 29906]
YNTSP13	prophage37	C15259	gene_2726	-	-	-	-	-
YNTSP34	prophage1	C10187	gene_1048	ydaS	-	-	COG4197	Cro/Cl family transcriptional regulator [Proteus mirabilis]
YNTSP34	prophage2	scaffold192	gene_2266	HI_1309	###	K11107	COG0633	(2Fe-2S)-binding protein [Proteus]
YNTSP34	prophage3	C8985	gene_458	-	-	-	-	-
YNTSP34	prophage4	C8919	gene_426	-	-	-	ENOG4111VKE	DNA-binding protein [Proteus]
YNTSP34	prophage5	C8911	gene_418	-	-	-	COG2329	antibiotic biosynthesis monooxygenase [Proteus mirabilis]
YNTSP34	prophage6	C8913	gene_420	ybaP	###	K09973	COG3735	hypothetical protein [Proteus mirabilis]
YNTSP34	prophage7	scaffold201	gene_2317	radA	###	K04485	COG1066	DNA repair protein RadA [Proteus]
YNTSP34	prophage8	C8915	gene_423	-	-	-	ENOG4111JR0	hypothetical protein [Proteus]
YNTSP34	prophage9	C8917	gene_424	metQ	###	K02073	COG1464	methionine ABC transporter substrate-binding protein MetQ [Proteus]
YNTSP34	prophage10	scaffold117	gene_1987	ampG	###	K08218	COG0477	AmpG family muropeptide MFS transporter [Proteus]
YNTSP34	prophage11	scaffold116	gene_1982	gadC	###	K20265	COG0531	glutamate:gamma-aminobutyrate antiporter [Proteus]
YNTSP34	prophage12	C10053	gene_972	vapB50	-	-	ENOG4112298	DNA-binding protein [Proteus]
YNTSP34	prophage13	scaffold14	gene_1503	J	-	-	ENOG4111GRG	phage tail protein [Proteus mirabilis]
YNTSP34	prophage14	C10055	gene_974	gdhA	EC:1.1.5.2	K00117	COG4993	glucose dehydrogenase [Proteus mirabilis]
YNTSP34	prophage15	C9289	gene_586	-	-	-	-	-
YNTSP34	prophage16	scaffold111	gene_1957	eno	EC:4.2.1.11	K01689	COG0148	phosphopyruvate hydratase [Proteus]
YNTSP34	prophage17	scaffold110	gene_1954	aroC	EC:4.2.3.5	K01736	COG0082	chorismate synthase [Proteus]
YNTSP34	prophage18	scaffold119	gene_1992	menI	EC:3.1.2.28	K19222	COG2050	acyl-CoA esterase [Proteus]
YNTSP34	prophage19	scaffold118	gene_1989	-	-	-	ENOG4112AWH	fimbrial subunit [Proteus mirabilis]
YNTSP34	prophage20	C9669	gene_770	oppA	###	K15580	COG4166	oligopeptide ABC transporter substrate-binding protein OppA [Proteus]
YNTSP34	prophage21	C9211	gene_549	-	-	-	ENOG411215Q	DUF1795 domain-containing protein [Proteus]
YNTSP34	prophage22	C9745	gene_817	lysO	-	-	COG2431	DUF340 domain-containing protein [Proteus]
YNTSP34	prophage23	C10297	gene_1146	-	-	-	-	-
YNTSP34	prophage24	C10295	gene_1144	ldhA	EC:1.1.1.28	K03778	COG1052	2-hydroxyacid dehydrogenase [Proteus]
YNTSP34	prophage25	scaffold417	gene_3409	yjiA	###	K02234	COG0523	GTPase [Proteus]
YNTSP34	prophage26	C9219	gene_552	actII-2	###	K08166	ENOG410Y3SX	hypothetical protein HMPREF1310_01967 [Proteus mirabilis WGLW4]
YNTSP34	prophage27	C9663	gene_768	pdxY	EC:2.7.1.35	K00868	COG2240	pyridoxal kinase PdxY [Proteus]
YNTSP34	prophage28	scaffold10	gene_1492	xerD	###	K04763	COG4974	tyrosine recombinase XerD [Proteus]
YNTSP34	prophage29	scaffold403	gene_3313	-	-	-	ENOG410YY05	DUF4035 domain-containing protein [Proteus]
YNTSP34	prophage30	C8789	gene_367	-	-	-	-	fimbrial protein [Proteus mirabilis BB2000]
YNTSP34	prophage31	scaffold402	gene_3298	acrA	###	K03585	ENOG410XNVN	MexE family multidrug efflux RND transporter periplasmic adaptor subunit [Proteus]
YNTSP34	prophage32	scaffold405	gene_3319	PMI2039	###	K09910	COG3112	hypothetical protein [Proteus]
YNTSP34	prophage33	scaffold441	gene_3603	HI_0526	EC:3.1.27.1	K01166	COG3719	pancreatic ribonuclease [Proteus]
YNTSP34	prophage34	scaffold404	gene_3317	agcS	###	K03310	COG1115	sodium:alanine symporter family protein [Proteus]
YNTSP34	prophage35	scaffold218	gene_2367	potA	EC:3.6.3.31	K11072	COG3842	spermidine/putrescine ABC transporter ATP-binding protein PotA [Proteus]
YNTSP34	prophage36	scaffold219	gene_2380	-	-	-	-	-
YNTSP34	prophage37	C9957	gene_920	ribH	EC:2.5.1.78	K00794	COG0054	6,7-dimethyl-8-ribityllumazine synthase [Proteus]
YNTSP34	prophage38	scaffold215	gene_2358	-	-	-	-	-
YNTSP34	prophage39	scaffold177	gene_2215	-	-	-	-	-
YNTSP34	prophage40	scaffold90	gene_1886	ydeF	EC:2.6.1.-	K05825	COG1167	PLP-dependent aminotransferase family protein [Proteus mirabilis]
YNTSP34	prophage41	scaffold171	gene_2186	-	###	K03305	COG3104	MFS transporter [Proteus]
YNTSP34	prophage42	scaffold170	gene_2184	-	-	-	-	-
YNTSP34	prophage43	scaffold173	gene_2190	yqjE	-	-	COG5393	membrane protein [Proteus]
YNTSP34	prophage44	C9601	gene_734	ydfG	EC:1.1.1.381|EC:1.1.1.-	K16066	COG4221	bifunctional NADP-dependent 3-hydroxy acid dehydrogenase/3-hydroxypropionate dehydrogenase YdfG [Proteus]
YNTSP34	prophage45	scaffold290	gene_2664	HI_0002	EC:6.2.1.3	K01897	COG1022	long-chain fatty acid--CoA ligase [Proteus mirabilis]
YNTSP34	prophage46	C9607	gene_738	-	###	K09936	COG3238	hypothetical protein HMPREF3203_02282 [Proteus mirabilis]
YNTSP34	prophage47	C10137	gene_1009	yvdM	EC:5.4.2.6	K01838	COG0637	beta-phosphoglucomutase [Proteus mirabilis]
YNTSP34	prophage48	C9609	gene_740	gabD	EC:1.2.1.16|EC:1.2.1.79|EC:1.2.1.20	K00135	COG1012	NAD-dependent succinate-semialdehyde dehydrogenase [Proteus]
YNTSP34	prophage49	C10135	gene_1006	uspE	###	K14055	COG0589	universal stress family protein [Proteus mirabilis ATCC 29906]
YNTSP34	prophage50	scaffold53	gene_1677	-	###	K11904	COG3501	type VI secretion system tip protein VgrG [Proteus mirabilis]
YNTSP34	prophage51	scaffold52	gene_1672	-	EC:3.5.1.28	K11066	COG3023	putative peptidoglycan binding domain protein, partial [Vibrio cholerae HC-17A1]
YNTSP34	prophage52	scaffold51	gene_1668	-	###	K07497	ENOG411207R	DNA-binding protein [Proteus]
YNTSP34	prophage53	scaffold57	gene_1743	-	-	-	ENOG4111Q73	hypothetical protein [Proteus]
YNTSP34	prophage54	scaffold55	gene_1700	HI_1568	-	-	COG5005	phage virion morphogenesis protein [Escherichia coli]
YNTSP34	prophage55	C8701	gene_340	-	-	-	-	-
YNTSP34	prophage56	C8069	gene_150	-	###	K07726	COG2944	transcriptional regulator [Proteus]
YNTSP34	prophage57	scaffold16	gene_1514	dhaD	EC:1.1.1.6	K00005	COG0371	glycerol dehydrogenase [Proteus]
YNTSP34	prophage58	C8067	gene_147	-	-	-	-	-
YNTSP34	prophage59	C10305	gene_1162	sodB	EC:1.15.1.1	K04564	COG0605	superoxide dismutase [Fe] [Proteus]
YNTSP34	prophage60	C10301	gene_1151	plu3556	###	K06980	COG0354	folate-binding protein [Proteus]
YNTSP34	prophage61	C10303	gene_1157	bcp	EC:1.11.1.15	K03564	COG1225	thioredoxin-dependent thiol peroxidase [Proteus]
YNTSP34	prophage62	scaffold18	gene_1530	ssb	###	K03111	COG0629	single-strand binding family protein [Proteus mirabilis ATCC 29906]
YNTSP34	prophage63	scaffold15	gene_1509	insQ	###	K07496	COG0675	transposase [Proteus mirabilis]
YNTSP34	prophage64	C8665	gene_330	xylB	EC:2.7.1.17	K00854	COG1070	xylulokinase [Proteus mirabilis]
YNTSP34	prophage65	scaffold13	gene_1501	csdE	###	K02426	COG2166	cysteine desulfurase sulfur acceptor subunit CsdE [Proteus]
YNTSP34	prophage66	C8661	gene_328	-	###	K02004	COG4591	hypothetical protein [Proteus mirabilis]
YNTSP34	prophage67	C9837	gene_876	-	-	-	ENOG410XR53	hypothetical protein [Enterobacterales]
YNTSP34	prophage68	C9831	gene_874	ydgH	-	-	ENOG410XNQU	DUF1471 domain-containing protein [Proteus]
YNTSP34	prophage69	C9839	gene_879	pgm	EC:5.4.2.2	K01835	COG0033	alpha-D-glucose phosphate-specific phosphoglucomutase [Proteus]
YNTSP34	prophage70	C9545	gene_698	arnF	###	K12963	COG0697	4-amino-4-deoxy-L-arabinose-phospho-UDP flippase [Proteus]
YNTSP34	prophage71	C9547	gene_700	-	EC:5.1.3.6	K08679	COG0451	NAD-dependent epimerase [Proteus mirabilis]
YNTSP34	prophage72	C9541	gene_694	kch	###	K10716	COG1226	hypothetical protein HMPREF1311_02047 [Proteus mirabilis WGLW6]
YNTSP34	prophage73	C10209	gene_1059	-	-	-	ENOG410ZWR3	N-acetyltransferase [Proteus]
YNTSP34	prophage74	C9425	gene_645	-	-	-	-	-
YNTSP35	prophage1	C7649	gene_3017	xisE	-	-	ENOG4111ZDC	Excisionase-like protein [Proteus mirabilis]
YNTSP35	prophage2	scaffold279	gene_1435	-	-	-	-	hypothetical protein K151_3199 [Proteus hauseri ZMd44]
YNTSP35	prophage3	C8945	gene_3723	msbA	EC:3.6.3.-	K11085	COG1132	lipid transporter ATP-binding/permease [Proteus mirabilis]
YNTSP35	prophage4	scaffold273	gene_1419	-	###	K07088	COG0679	transporter, auxin efflux carrier (AEC) family protein [Proteus penneri ATCC 35198]
YNTSP35	prophage5	scaffold271	gene_1416	pflB	EC:2.3.1.54	K00656	COG1882	formate acetyltransferase [Proteus hauseri]
YNTSP35	prophage6	scaffold276	gene_1428	imm	-	-	ENOG41129PJ	colicin immunity protein [Proteus mirabilis]
YNTSP35	prophage7	scaffold277	gene_1431	ycgM	EC:5.3.3.10	K01826	COG0179	isomerase/hydrolase [Proteus hauseri]
YNTSP35	prophage8	scaffold274	gene_1422	-	-	-	ENOG410YTGW	hypothetical protein [Proteus vulgaris]
YNTSP35	prophage9	scaffold275	gene_1424	-	###	K13572	COG2378	YafY family transcriptional regulator [Proteus hauseri]
YNTSP35	prophage10	scaffold373	gene_2007	cbrD	EC:3.6.3.34	K02013	COG1120	ABC transporter ATP-binding protein [Proteus hauseri]
YNTSP35	prophage11	scaffold372	gene_2004	zwf	EC:1.1.1.49|EC:1.1.1.363	K00036	COG0364	glucose-6-phosphate dehydrogenase [Proteus mirabilis]
YNTSP35	prophage12	scaffold371	gene_1996	scrB	EC:3.2.1.26	K01193	COG1621	sucrose-6-phosphate hydrolase [Proteus hauseri]
YNTSP35	prophage13	scaffold370	gene_1990	-	-	-	-	-
YNTSP35	prophage14	scaffold377	gene_2033	yeaO	-	-	COG3189	hypothetical protein BN1804_03251 [Proteus vulgaris]
YNTSP35	prophage15	scaffold376	gene_2029	-	###	K07506	ENOG410XRKV	AraC family transcriptional regulator [Proteus hauseri]
YNTSP35	prophage16	scaffold375	gene_2024	-	-	-	-	-
YNTSP35	prophage17	C7677	gene_3028	mobB	###	K03753	COG1763	molybdopterin-guanine dinucleotide biosynthesis protein B [Proteus vulgaris]
YNTSP35	prophage18	C7065	gene_2823	-	###	K07726	COG2944	transcriptional regulator [Photorhabdus temperata]
YNTSP35	prophage19	C7061	gene_2820	rnb	EC:3.1.13.1	K01147	COG4776	exoribonuclease II [Proteus hauseri]
YNTSP35	prophage20	C7897	gene_3114	celY	EC:3.2.1.4	K20542	COG3405	endoglucanase [Proteus vulgaris]
YNTSP35	prophage21	C6943	gene_2795	-	-	-	-	hypothetical protein [Proteus hauseri]
YNTSP35	prophage22	scaffold97	gene_588	rlmA	EC:2.1.1.187	K00563	COG0500	23S rRNA (guanine(745)-N(1))-methyltransferase [Proteus hauseri]
YNTSP35	prophage23	scaffold96	gene_583	dauA	###	K03321	COG0659	C4-dicarboxylic acid transporter DauA [Proteus hauseri]
YNTSP35	prophage24	scaffold93	gene_574	-	-	-	-	hypothetical protein [Proteus mirabilis]
YNTSP35	prophage25	scaffold92	gene_566	-	###	K15125	ENOG410YZCH	adhesin [Proteus hauseri ZMd44]
YNTSP35	prophage26	scaffold90	gene_562	cobB	EC:3.5.1.-	K12410	COG0846	NAD-dependent protein deacylase [Proteus hauseri]
YNTSP35	prophage27	scaffold152	gene_868	hemX	EC:2.1.1.107	K02496	COG2959	HemX [Proteus penneri ATCC 35198]
YNTSP35	prophage28	scaffold151	gene_865	pepT	EC:3.4.11.4	K01258	COG2195	peptidase T [Proteus vulgaris]
YNTSP35	prophage29	scaffold150	gene_862	-	###	K06904	COG3740	peptidase [Proteus mirabilis]
YNTSP35	prophage30	scaffold156	gene_880	dapD	EC:2.3.1.117	K00674	COG2171	2,3,4,5-tetrahydropyridine-2,6-dicarboxylate N-succinyltransferase [Proteus hauseri]
YNTSP35	prophage31	scaffold99	gene_591	fsr	###	K08223	ENOG410XPTC	MFS transporter [Proteus vulgaris]
YNTSP35	prophage32	C6549	gene_2698	-	-	-	-	hypothetical protein [Xenorhabdus cabanillasii]
YNTSP35	prophage33	scaffold79	gene_514	-	-	-	-	-
YNTSP35	prophage34	scaffold76	gene_492	-	-	-	ENOG4111ZCI	tail fiber assembly protein [Escherichia coli]
YNTSP35	prophage35	scaffold241	gene_1295	-	-	-	-	-
YNTSP35	prophage36	scaffold240	gene_1281	purU	EC:3.5.1.10	K01433	COG0788	formyltetrahydrofolate deformylase [Proteus hauseri]
YNTSP35	prophage37	scaffold247	gene_1319	nagE	EC:2.7.1.193]|EC:K02803|EC:PTS|EC:system,|EC:N-acetylglucosamine-specific|EC:IIB|EC:component|[EC:2.7.1.193	K02802	COG1264	PTS system glucose-specific EIICBA component [Proteus vulgaris]
YNTSP35	prophage38	scaffold246	gene_1316	ung	EC:3.2.2.27	K03648	COG0692	uracil-DNA glycosylase [Proteus hauseri]
YNTSP35	prophage39	scaffold244	gene_1305	-	###	K07090	COG0730	sulfite exporter TauE/SafE family protein [Proteus hauseri]
YNTSP35	prophage40	scaffold249	gene_1338	fusA	###	K02355	COG0480	elongation factor G [Proteus vulgaris]
YNTSP35	prophage41	scaffold248	gene_1328	glpG	###	K02441	COG0705	rhomboid protease GlpG [Proteus vulgaris]
YNTSP35	prophage42	C8009	gene_3153	dadA	EC:1.4.5.1	K00285	COG0665	D-amino acid dehydrogenase [Proteus vulgaris]
YNTSP35	prophage43	C8341	gene_3267	-	-	-	-	-
YNTSP35	prophage44	C8827	gene_3553	gene	-	-	COG4672	phage minor tail protein L [Proteus hauseri]
YNTSP35	prophage45	scaffold147	gene_846	dksA	###	K06204	COG1734	RNA polymerase-binding transcription factor DksA [Enterobacterales]
YNTSP35	prophage46	C8019	gene_3165	X	-	-	COG5004	phage tail protein [Proteus mirabilis]
YNTSP35	prophage47	C8795	gene_3528	adk	EC:2.7.4.3	K00939	COG0563	adenylate kinase [Proteus]
YNTSP35	prophage48	scaffold48	gene_292	rplM	###	K02871	COG0102	50S ribosomal protein L13 [Enterobacterales]
YNTSP35	prophage49	scaffold49	gene_296	-	-	-	COG3299	hypothetical protein ABE79_08350 [Proteus mirabilis]
YNTSP35	prophage50	scaffold194	gene_1057	D	###	K06905	COG3500	phage late control gene D protein (GPD) [Proteus penneri ATCC 35198]
YNTSP35	prophage51	C8631	gene_3421	Q	-	-	COG5518	phage portal protein, PBSX family [Proteus penneri ATCC 35198]
YNTSP35	prophage52	C8739	gene_3476	sapF	###	K19230	COG4167	ABC transporter ATP-binding protein [Proteus]
YNTSP35	prophage53	C8733	gene_3464	fliZ	###	K02425	ENOG4111I0Y	flagellar regulatory protein FliZ [Proteus hauseri]
YNTSP35	prophage54	C8737	gene_3470	anmK	EC:2.7.1.170	K09001	COG2377	anhydro-N-acetylmuramic acid kinase [Proteus hauseri]
YNTSP35	prophage55	C7369	gene_2915	-	-	-	-	-
YNTSP35	prophage56	scaffold399	gene_2183	efeB	EC:1.11.1.-	K16301	COG2837	Dyp-type peroxidase [Proteus hauseri ZMd44]
YNTSP35	prophage57	scaffold398	gene_2178	aroC	EC:4.2.3.5	K01736	COG0082	chorismate synthase [Proteus hauseri]
YNTSP35	prophage58	C7513	gene_2965	-	-	-	COG0582	DNA-binding protein [Enterobacterales]
YNTSP35	prophage59	C8595	gene_3388	-	-	-	ENOG410XYQK	phage gp6-like head-tail connector protein [Proteus]
YNTSP35	prophage60	C7919	gene_3126	MJ0449	###	K13283	COG0053	Ferrous-iron efflux pump FieF [Proteus vulgaris]
YNTSP35	prophage61	C7917	gene_3124	dkgA	EC:1.1.1.346	K06221	COG0656	2,5-didehydrogluconate reductase DkgA [Proteus hauseri]
YNTSP35	prophage62	scaffold265	gene_1397	artI	###	K09997	COG0834	arginine ABC transporter substrate-binding protein [Proteus]
YNTSP35	prophage63	scaffold264	gene_1390	dmsB	###	K07307	COG0437	dimethylsulfoxide reductase, chain B [Proteus]
YNTSP35	prophage64	scaffold267	gene_1405	bcsB	###	K20541	ENOG410XNNB	cellulose biosynthesis cyclic di-GMP-binding regulatory protein BcsB [Proteus hauseri]
YNTSP35	prophage65	scaffold266	gene_1402	-	-	-	-	hypothetical protein [Proteus vulgaris]
YNTSP35	prophage66	scaffold261	gene_1378	Alpha	###	K06919	COG3378	DNA primase [Proteus mirabilis]
YNTSP35	prophage67	scaffold260	gene_1369	yfcU	###	K12518	COG3188	hypothetical protein [Proteus hauseri]
YNTSP35	prophage68	scaffold263	gene_1386	-	-	-	-	-
YNTSP35	prophage69	scaffold183	gene_1012	M	-	-	ENOG4111QIC	terminase [Proteus mirabilis]
YNTSP35	prophage70	scaffold7	gene_24	-	-	-	ENOG410ZYZA	hypothetical protein HMPREF0693_2218 [Proteus mirabilis ATCC 29906]
YNTSP35	prophage71	C8585	gene_3381	slt	EC:4.2.2.-	K08309	COG0741	murein transglycosylase [Proteus hauseri]
YNTSP35	prophage72	scaffold6	gene_20	tetC	###	K19047	ENOG4111NY0	TetR/AcrR family transcriptional regulator [Proteus hauseri]
YNTSP35	prophage73	C8891	gene_3647	ravA	EC:3.6.3.-	K03924	COG0714	ATPase [Proteus mirabilis]
YNTSP35	prophage74	scaffold5	gene_17	cysZ	###	K06203	COG2981	sulfate transporter CysZ [Proteus vulgaris]
YNTSP35	prophage75	scaffold132	gene_752	apbE	EC:2.7.1.180	K03734	COG1477	FAD:protein FMN transferase [Proteus hauseri]
YNTSP35	prophage76	C7983	gene_3147	-	-	-	ENOG410XRY5	RES domain-containing protein [Yersinia bercovieri]
YNTSP35	prophage77	C7823	gene_3086	hemF	EC:1.3.3.3	K00228	COG0408	oxygen-dependent coproporphyrinogen oxidase [Proteus hauseri]
YNTSP35	prophage78	C7945	gene_3134	yjbQ	-	-	COG0432	hypothetical protein [Proteus hauseri]
YNTSP35	prophage79	scaffold2	gene_4	-	-	-	COG3153	GNAT family N-acetyltransferase [Proteus hauseri]
YNTSP35	prophage80	C7601	gene_2998	CA_C3446	EC:5.3.3.17	K06998	COG0384	PhzF family phenazine biosynthesis protein [Proteus vulgaris]
YNTSP35	prophage81	C8299	gene_3259	yghB	###	K03975	COG0586	DedA family protein [Proteus sp. H24]
YNTSP35	prophage82	C8113	gene_3192	-	-	-	COG4283	hypothetical protein BN1086_04845 [Citrobacter koseri]
YNTSP35	prophage83	C7779	gene_3066	-	###	K21449	COG4733	tail protein [Proteus mirabilis]
YNTSP35	prophage84	scaffold1	gene_1	fliC2	###	K02406	COG1344	flagellin FliC [Proteus hauseri]
YNTSP35	prophage85	C8561	gene_3362	allS	###	K10972	ENOG410XWA5	HTH-type transcriptional activator AllS [Proteus hauseri]
YNTSP35	prophage86	C8567	gene_3367	-	-	-	-	-
YNTSP35	prophage87	scaffold139	gene_799	-	-	-	ENOG410Y8FN	glycosyl transferase [Proteus hauseri]
YNTSP35	prophage88	scaffold138	gene_797	-	-	-	ENOG4112298	DNA-binding protein [Vibrio halioticoli]
YNTSP35	prophage89	scaffold9	gene_51	-	-	-	-	-
YNTSP35	prophage90	scaffold4	gene_8	-	-	-	COG5301	phage tail protein [Proteus mirabilis]
YNTSP35	prophage91	scaffold135	gene_789	int	EC:2.6.1.66|EC:2.6.1.2	K14260	COG0582	integrase [Proteus mirabilis]
YNTSP35	prophage92	scaffold224	gene_1202	-	-	-	-	-
YNTSP35	prophage93	scaffold226	gene_1211	dapE2	EC:3.5.1.18	K01439	COG0624	YgeY family selenium metabolism-linked hydrolase [Proteus hauseri]
YNTSP35	prophage94	scaffold342	gene_1777	-	###	K05796	COG1142	electron transport protein [Proteus hauseri ZMd44]
YNTSP35	prophage95	scaffold228	gene_1227	-	-	-	-	-
YNTSP35	prophage96	scaffold341	gene_1772	gpmB	EC:5.4.2.12	K15634	COG0406	phosphoglycerate mutase [Proteus vulgaris]
YNTSP35	prophage97	scaffold346	gene_1819	-	-	-	ENOG4111V7T	hypothetical protein [Proteus hauseri]
YNTSP35	prophage98	scaffold347	gene_1824	plu3602	###	K09895	COG3079	hypothetical protein ABE79_09975 [Proteus mirabilis]
YNTSP35	prophage99	scaffold344	gene_1813	atpB	###	K02108	COG0356	F0F1 ATP synthase subunit A [Proteus]
YNTSP35	prophage100	scaffold345	gene_1815	carB	EC:6.3.5.5	K01955	COG0458	carbamoyl-phosphate synthase large subunit [Proteus vulgaris]
YNTSP35	prophage101	C8707	gene_3451	infC	###	K02520	COG0290	translation initiation factor IF-3 [Proteus vulgaris]
YNTSP35	prophage102	C8065	gene_3171	cdib	###	K07326	COG2831	ShlB/FhaC/HecB family hemolysin secretion/activation protein [Proteus hauseri]
YNTSP35	prophage103	C7253	gene_2878	-	-	-	-	hypothetical protein [Proteus hauseri]
YNTSP35	prophage104	scaffold19	gene_106	E	-	-	ENOG41122QA	phage tail protein E [Proteus penneri ATCC 35198]
YNTSP35	prophage105	scaffold17	gene_98	S	-	-	ENOG41124YC	phage holin, lambda family [Proteus]
YNTSP35	prophage106	scaffold20	gene_119	I	-	-	COG4385	phage tail protein I [Proteus mirabilis]
YNTSP35	prophage107	scaffold21	gene_123	ykgF	###	K18929	COG1139	iron-sulfur cluster-binding protein [Proteus]
YNTSP35	prophage108	C7221	gene_2868	acrZ	-	-	ENOG411021N	hypothetical protein PROPEN_04817 [Proteus penneri ATCC 35198]
YNTSP35	prophage109	scaffold28	gene_156	J	-	-	ENOG4111GRG	tail protein [Proteus mirabilis]
YNTSP43	prophage1	scaffold105	gene_586	-	-	-	COG2932	phage repressor protein C [Proteus]
YNTSP43	prophage2	C8817	gene_3282	PMI0005	###	K09861	COG3022	peroxide stress protein YaaA [Proteus mirabilis]
YNTSP43	prophage3	scaffold107	gene_588	yeiE	###	K21703	COG0583	LysR substrate binding domain protein [Proteus mirabilis ATCC 29906]
YNTSP43	prophage4	scaffold101	gene_553	-	###	K12537	ENOG410XNME	ZapC [Proteus mirabilis]
YNTSP43	prophage5	scaffold102	gene_576	J	###	K21449	ENOG4111GRG	phage tail protein [Proteus mirabilis]
YNTSP43	prophage6	scaffold63	gene_382	ubiA	EC:2.5.1.39	K03179	COG0382	4-hydroxybenzoate octaprenyltransferase [Proteus mirabilis]
YNTSP43	prophage7	scaffold60	gene_313	ydcH	###	K09794	ENOG4112AE5	hypothetical protein [Proteus]
YNTSP43	prophage8	scaffold61	gene_317	-	-	-	-	hypothetical protein HMPREF0549_0166 [Lactobacillus vaginalis DSM 5837 = ATCC 49540]
YNTSP43	prophage9	scaffold66	gene_396	wecB	EC:5.1.3.14	K01791	COG0381	UDP-N-acetylglucosamine 2-epimerase (non-hydrolyzing) [Proteus]
YNTSP43	prophage10	scaffold67	gene_402	yafK	-	-	COG3034	hypothetical protein [Proteus]
YNTSP43	prophage11	scaffold65	gene_385	-	-	-	-	-
YNTSP44	prophage1	scaffold454	gene_1925	metR	###	K03576	ENOG410XQG7	HTH-type transcriptional regulator MetR [Proteus]
YNTSP44	prophage2	scaffold455	gene_1937	mxiH	###	K03221	ENOG411262J	EscF/YscF/HrpA family type III secretion system needle major subunit [Proteus mirabilis]
YNTSP44	prophage3	C8379	gene_2723	yniA	-	-	COG3001	fructosamine kinase family protein [Proteus]
YNTSP44	prophage4	scaffold458	gene_1964	-	-	-	COG4723	tail assembly protein [Proteus]
YNTSP44	prophage5	scaffold79	gene_231	-	-	-	ENOG4111ZCI	tail fiber assembly protein [Escherichia coli]
YNTSP44	prophage6	C9503	gene_3423	yraJ	###	K07347	COG3188	fimbrial biogenesis outer membrane usher protein [Proteus]
YNTSP44	prophage7	C8497	gene_2778	rsmD	EC:2.1.1.171	K08316	COG0742	16S rRNA (guanine(966)-N(2))-methyltransferase [Proteus]
YNTSP44	prophage8	scaffold71	gene_189	srpA	###	K03585	ENOG410XNVN	antibiotic transporter [Proteus mirabilis]
YNTSP44	prophage9	scaffold73	gene_198	plu3092	EC:3.1.3.89	K08722	COG1896	5'-deoxynucleotidase [Proteus]
YNTSP44	prophage10	scaffold77	gene_213	-	-	-	-	hypothetical protein K151_442 [Proteus hauseri ZMd44]
YNTSP44	prophage11	scaffold234	gene_794	rseA	###	K03597	COG3073	anti-sigma-E factor RseA [Proteus]
YNTSP44	prophage12	scaffold235	gene_797	rhsC	###	K11904	COG3209	hypothetical protein [Xenorhabdus bovienii]
YNTSP44	prophage13	scaffold232	gene_780	-	-	-	-	-
YNTSP44	prophage14	scaffold194	gene_610	-	-	-	-	-
YNTSP44	prophage15	scaffold193	gene_603	fhuC	EC:3.6.3.34	K02013	COG1120	ABC transporter ATP-binding protein [Proteus mirabilis]
YNTSP44	prophage16	scaffold192	gene_601	-	###	K03088	COG1595	RNA polymerase sigma factor [Proteus]
YNTSP44	prophage17	scaffold191	gene_598	-	-	-	-	-
YNTSP44	prophage18	scaffold190	gene_585	aceA	EC:4.1.3.1	K01637	COG2224	isocitrate lyase [Proteus mirabilis]
YNTSP44	prophage19	C8861	gene_2967	yifE	###	K09897	COG3085	DUF413 family protein [Proteus]
YNTSP44	prophage20	C9675	gene_3572	prfB	###	K02836	COG1186	peptide chain release factor 2 [Proteus mirabilis WGLW4]
YNTSP44	prophage21	C9655	gene_3541	xerC	###	K03733	COG4973	tyrosine recombinase XerC [Proteus]
YNTSP48	prophage1	C14505	gene_1090	xerC	###	K03733	COG0582	integrase [Enterobacterales]
YNTSP48	prophage2	C14503	gene_1088	ppiD	EC:5.2.1.8	K03770	COG0760	peptidylprolyl isomerase [Proteus]
YNTSP48	prophage3	scaffold267	gene_2745	-	EC:2.7.1.-	K05879	ENOG4111UU8	DAK2 domain-containing protein [Proteus]
YNTSP48	prophage4	scaffold215	gene_2545	abgT	###	K12942	COG2978	aminobenzoyl-glutamate transporter [Proteus]
YNTSP48	prophage5	scaffold278	gene_2794	-	-	-	ENOG4111MXD	XRE family transcriptional regulator [Proteus mirabilis]
YNTSP48	prophage6	C14423	gene_1043	ydeN	EC:3.1.6.-	K01138	COG3119	arylsulfatase [Proteus mirabilis]
YNTSP48	prophage7	scaffold273	gene_2772	yfjD	###	K03699	COG4536	hypothetical protein [Proteus mirabilis]
YNTSP48	prophage8	scaffold270	gene_2759	yigB	EC:3.1.3.102|EC:3.1.3.104	K20862	COG1011	flavin mononucleotide phosphatase [Proteus]
YNTSP48	prophage9	C14773	gene_1281	macB	EC:3.6.3.-	K05685	COG0577	macrolide ABC transporter ATP-binding protein/permease MacB [Proteus mirabilis]
YNTSP48	prophage10	scaffold276	gene_2787	PF00578.20	###	peroxiredoxin Q/BCP	O	sp|P0AE54|BCP_ECO57
YNTSP48	prophage11	C14955	gene_1456	-	-	-	-	hypothetical protein HMPREF0693_1159 [Proteus mirabilis ATCC 29906]
YNTSP48	prophage12	scaffold274	gene_2774	ybiT	EC:3.6.3.41	K10834	COG0488	ABC-F family ATPase [Proteus mirabilis]
YNTSP48	prophage13	C14663	gene_1205	mlc	###	K15545	COG1940	ROK family protein [Proteus]
YNTSP48	prophage14	scaffold373	gene_3265	-	-	-	ENOG410XSX4	phage head morphogenesis protein [Proteus mirabilis]
YNTSP48	prophage15	scaffold77	gene_2090	-	-	-	ENOG411215Q	DUF1795 domain-containing protein [Proteus mirabilis]
YNTSP48	prophage16	scaffold76	gene_2086	dhaL	EC:2.7.1.-	K05879	COG2376	dihydroxyacetone kinase subunit DhaL [Proteus]
YNTSP48	prophage17	C14915	gene_1414	-	-	-	ENOG410XSF8	membrane protein [Proteus]
YNTSP48	prophage18	scaffold235	gene_2609	hpt	EC:2.4.2.8	K00760	COG0634	hypoxanthine phosphoribosyltransferase [Proteus]
YNTSP48	prophage19	C14911	gene_1408	-	-	-	ENOG41123N3	cupredoxin domain-containing protein [Proteus]
YNTSP48	prophage20	C13931	gene_742	-	-	-	-	hypothetical protein [Proteus]
YNTSP48	prophage21	C14913	gene_1410	-	-	-	-	-
YNTSP48	prophage22	scaffold337	gene_3052	deoC	EC:4.1.2.4	K01619	COG0274	2-deoxyribose-5-phosphate aldolase [Proteus]
YNTSP48	prophage23	scaffold336	gene_3048	mgsA	EC:4.2.3.3	K01734	COG1803	methylglyoxal synthase [Proteus]
YNTSP48	prophage24	scaffold285	gene_2828	fabG	EC:1.1.1.53	K00038	COG1028	NAD(P)-dependent oxidoreductase [Proteus]
YNTSP48	prophage25	scaffold334	gene_3039	-	###	K02679	-	hypothetical protein [Proteus mirabilis]
YNTSP48	prophage26	scaffold333	gene_3034	bscS	###	K20543	COG0457	cellulose biosynthesis protein [Proteus mirabilis]
YNTSP48	prophage27	scaffold160	gene_2356	yedF	###	K07112	COG0425	SirA-like protein [Proteus]
YNTSP48	prophage28	C13939	gene_746	prfH	###	K02839	COG1186	peptide chain release factor H [Proteus mirabilis]
YNTSP48	prophage29	scaffold56	gene_2021	-	-	-	COG3210	hemagglutinin [Proteus mirabilis]
YNTSP48	prophage30	C14345	gene_986	tdh	EC:1.1.1.103	K00060	COG1063	L-threonine 3-dehydrogenase [Proteus mirabilis]
YNTSP48	prophage31	scaffold341	gene_3066	-	-	-	COG4718	tail protein [Proteus]
YNTSP48	prophage32	scaffold415	gene_3645	4	-	-	ENOG41124QG	recombinase RmuC [Proteus mirabilis]
YNTSP48	prophage33	C14909	gene_1403	I	-	-	COG4385	phage tail protein I [Proteus mirabilis]
YNTSP48	prophage34	C13949	gene_754	-	-	-	COG0500	class I SAM-dependent methyltransferase [Proteus]
YNTSP48	prophage35	scaffold320	gene_2978	-	###	K16087	COG1629	TonB-dependent receptor [Proteus mirabilis]
YNTSP48	prophage36	C13207	gene_421	CLKR27	EC:1.1.1.100	K00059	COG1028	NAD(P)-dependent oxidoreductase [Proteus mirabilis]
YNTSP48	prophage37	scaffold322	gene_2982	topA	EC:5.99.1.2	K03168	COG0551	DNA topoisomerase I [Proteus]
YNTSP48	prophage38	scaffold260	gene_2715	hflK	EC:3.4.-.-	K04088	COG0330	protease modulator HflK [Proteus]
YNTSP48	prophage39	C14335	gene_976	ispG	EC:1.17.7.1|EC:1.17.7.3	K03526	COG0821	4-hydroxy-3-methylbut-2-en-1-yl diphosphate synthase (flavodoxin) [Proteus]
YNTSP48	prophage40	C12455	gene_126	-	-	-	COG2831	ShlB/FhaC/HecB family hemolysin secretion/activation protein [Proteus mirabilis]
YNTSP48	prophage41	C14337	gene_980	-	EC:2.7.8.5	K00995	COG0558	CDP-alcohol phosphatidyltransferase [Proteus]
YNTSP48	prophage42	C12451	gene_123	-	-	-	COG4104	PAAR repeat-containing protein [Proteus mirabilis]
YNTSP48	prophage43	C13825	gene_692	ddl	EC:6.3.2.4	K01921	COG1181	D-alanine--D-alanine ligase [Proteus]
YNTSP48	prophage44	C12755	gene_241	metI	###	K02072	COG2011	D-methionine ABC transporter permease MetI [Proteus]
YNTSP48	prophage45	C12757	gene_242	crr	EC:2.7.1.-	K02777	COG2190	PTS glucose transporter subunit IIA [Proteus]
YNTSP48	prophage46	C13537	gene_533	-	-	-	-	-
YNTSP48	prophage47	C15127	gene_1645	-	-	-	ENOG410Z4XY	DUF1281 domain-containing protein [Escherichia coli]
YNTSP48	prophage48	C13691	gene_614	glnB	###	K04751	COG0347	nitrogen regulatory protein P-II [Proteus]
YNTSP48	prophage49	C14709	gene_1236	-	-	-	-	-
YNTSP48	prophage50	C13811	gene_687	-	-	-	ENOG4111SPI	phage-like protein [Proteus vulgaris]
YNTSP48	prophage51	C14285	gene_955	serA	EC:1.1.1.95|EC:1.1.1.399	K00058	COG0111	D-3-phosphoglycerate dehydrogenase [Proteus]
YNTSP48	prophage52	C15131	gene_1655	-	###	K12288	-	hypothetical protein [Proteus mirabilis]
YNTSP48	prophage53	C15133	gene_1659	-	-	-	ENOG4111Q73	SWIM zinc finger protein [Proteus mirabilis]
YNTSP48	prophage54	C14731	gene_1248	ydjA	-	-	COG0778	NAD(P)H nitroreductase [Proteus]
YNTSP48	prophage55	scaffold375	gene_3282	accB	###	K02160	COG0511	acetyl-CoA carboxylase biotin carboxyl carrier protein subunit [Proteus]
YNTSP48	prophage56	C14735	gene_1251	gldA	EC:1.1.1.6	K00005	COG0371	glycerol dehydrogenase [Proteus]
YNTSP48	prophage57	scaffold281	gene_2801	pka	###	K09181	COG1042	protein lysine acetyltransferase [Proteus]
YNTSP48	prophage58	C14459	gene_1069	xerC	###	K04763	COG4974	integrase [Proteus]
YNTSP48	prophage59	C14511	gene_1100	PMI0835	###	K02356	COG0231	elongation factor P-like protein YeiP [Proteus]
YNTSP48	prophage60	C14513	gene_1103	dcuC	###	K03326	COG3069	C4-dicarboxylate ABC transporter [Proteus]
YNTSP48	prophage61	C14515	gene_1106	rseA	###	K03597	COG3073	anti-sigma-E factor RseA [Proteus]
YNTSP48	prophage62	C14517	gene_1110	lolB	###	K02494	COG3017	lipoprotein localization protein LolB [Proteus mirabilis]
YNTSP48	prophage63	C14451	gene_1064	-	-	-	COG4226	type II toxin-antitoxin system HicB family antitoxin [Proteus]
YNTSP48	prophage64	C14949	gene_1444	hflD	###	K07153	COG2915	lysogenization protein HflD [Proteus]
YNTSP48	prophage65	C14457	gene_1068	-	-	-	ENOG410XWR1	DUF2591 domain-containing protein [Proteus mirabilis]
YNTSP48	prophage66	scaffold44	gene_1994	MTP2	###	K13283	COG0053	cation transporter [Proteus]
YNTSP48	prophage67	scaffold161	gene_2359	phsB	###	K08353	COG0437	polysulfide reductase subunit B [Proteus]
YNTSP48	prophage68	C14487	gene_1075	tpx	EC:1.11.1.15	K11065	COG2077	lipid hydroperoxide peroxidase [Proteus]
YNTSP48	prophage69	C13223	gene_429	PA2271	-	-	ENOG41121WE	N-acetyltransferase [Proteus]
YNTSP48	prophage70	C13781	gene_667	ycdY	-	-	COG3381	molecular chaperone [Proteus]
YNTSP48	prophage71	C14611	gene_1170	CI	-	-	COG2932	phage repressor protein C [Proteus mirabilis]
YNTSP48	prophage72	C12213	gene_47	-	-	-	-	-
YNTSP48	prophage73	C13733	gene_630	gpsA	EC:1.1.1.94	K00057	COG0240	NAD(P)H-dependent glycerol-3-phosphate dehydrogenase [Proteus]
YNTSP48	prophage74	C15081	gene_1598	-	###	K02011	COG1178	putative 2-aminoethylphosphonate ABC transporter permease subunit [Proteus mirabilis]
YNTSP48	prophage75	scaffold332	gene_3029	rotA	EC:5.2.1.8	K03767	COG0652	peptidylprolyl isomerase A [Proteus]
YNTSP48	prophage76	C15085	gene_1604	park7	###	K03152	COG0693	DJ-1 family protein [Proteus]
YNTSP48	prophage77	C14239	gene_915	NMB1124	-	-	COG4380	hypothetical protein [Proteus]
YNTSP48	prophage78	C14409	gene_1033	-	###	K03088	COG1595	RNA polymerase sigma factor [Proteus]
YNTSP48	prophage79	scaffold298	gene_2885	-	-	-	-	hypothetical protein [Proteus mirabilis]
YNTSP48	prophage80	C14593	gene_1157	HI_0974.1	-	-	COG3924	membrane protein [Proteus mirabilis]
YNTSP48	prophage81	C14869	gene_1372	-	-	-	ENOG410YCTJ	fimbrial subunit [Proteus mirabilis HI4320]
YNTSP48	prophage82	scaffold409	gene_3547	relA	EC:2.7.6.5	K00951	COG0317	GTP diphosphokinase [Proteus]
YNTSP48	prophage83	scaffold408	gene_3541	aceA	EC:4.1.3.1	K01637	COG2224	isocitrate lyase [Proteus]
YNTSP48	prophage84	C14347	gene_988	yeaD	EC:5.1.3.15	K01792	COG0676	D-hexose-6-phosphate mutarotase [Proteus]
YNTSP48	prophage85	scaffold401	gene_3466	-	###	K18923	-	hypothetical protein [Proteus]
YNTSP48	prophage86	scaffold400	gene_3459	fimB	###	K15540	COG3121	fimbrial assembly chaperone StbE [Proteus]
YNTSP48	prophage87	scaffold403	gene_3476	gyrA	EC:5.99.1.3	K02469	COG0188	DNA topoisomerase (ATP-hydrolyzing) subunit A [Proteus mirabilis]
YNTSP48	prophage88	scaffold402	gene_3470	rpoB	EC:2.7.7.6	K03043	COG0085	DNA-directed RNA polymerase subunit beta [Proteus]
YNTSP48	prophage89	scaffold405	gene_3494	-	-	-	ENOG4111XM7	phage tail assembly protein [Escherichia coli]
YNTSP56	prophage1	scaffold419	gene_1671	tus	###	K10748	ENOG410XSWR	DNA replication terminus site-binding protein [Proteus]
YNTSP56	prophage2	scaffold416	gene_1646	hemX	EC:2.1.1.107	K02496	COG2959	uroporphyrinogen-III C-methyltransferase [Proteus]
YNTSP56	prophage3	scaffold417	gene_1664	-	-	-	ENOG410ZIMQ	deacetylase [Proteus]
YNTSP56	prophage4	scaffold414	gene_1637	rtxA	###	K10953	COG2931	hypothetical protein AC442_07680 [Proteus mirabilis]
YNTSP56	prophage5	scaffold415	gene_1641	acrA	###	K03585	ENOG410XNVN	MexE family multidrug efflux RND transporter periplasmic adaptor subunit [Proteus]
YNTSP56	prophage6	scaffold412	gene_1625	-	-	-	-	-
YNTSP56	prophage7	scaffold59	gene_230	-	-	-	ENOG410XRHA	hypothetical protein HUSEC_26286, partial [Escherichia coli O104:H4 str. LB226692]
YNTSP56	prophage8	scaffold58	gene_185	-	-	-	ENOG410Y37T	hypothetical protein [Proteus mirabilis]
YNTSP56	prophage9	C10505	gene_2695	yflS	###	K03319	COG0471	anion permease [Proteus]
YNTSP56	prophage10	scaffold311	gene_1106	yajG	###	K07286	COG3056	hypothetical protein [Proteus mirabilis]
YNTSP56	prophage11	scaffold310	gene_1104	pter	###	K07048	COG1735	phosphotriesterase [Proteus]
YNTSP56	prophage12	scaffold313	gene_1113	nhaR	###	K03717	COG0583	transcriptional activator NhaR [Proteus]
YNTSP56	prophage13	scaffold312	gene_1108	yjbQ	-	-	COG0432	hypothetical protein [Proteus mirabilis]
YNTSP56	prophage14	scaffold315	gene_1133	-	-	-	ENOG4111IB1	hypothetical protein [Proteus mirabilis]
YNTSP56	prophage15	scaffold18	gene_79	H	###	K21449	COG5301	hypothetical protein PROPEN_03915 [Proteus penneri ATCC 35198]
YNTSP56	prophage16	scaffold17	gene_62	leuO	###	K05798	ENOG4110BBF	transcriptional regulator LeuO [Proteus mirabilis]
YNTSP56	prophage17	scaffold16	gene_59	uppS	EC:2.5.1.31	K00806	COG0020	(2E,6E)-farnesyl-diphosphate-specific ditrans,polycis-undecaprenyl-diphosphate synthase [Proteus]
YNTSP56	prophage18	scaffold12	gene_50	-	-	-	ENOG410ZUH5	hypothetical protein [Escherichia coli]
YNTSP56	prophage19	scaffold11	gene_41	-	-	-	ENOG410XT02	hypothetical protein [Proteus mirabilis]
YNTSP56	prophage20	scaffold10	gene_38	-	-	-	ENOG410XYVK	phage tail tape measure protein [Escherichia coli]
